# Supplementary material for: Infectious Bronchitis Virus: A Comprehensive Multilocus Genomic Analysis to Compare DMV/1639 and QX Strains
Source: Viruses. 2022 Sep 9;14(9):1998. doi: 10.3390/v14091998 (PMC9506221; doi:10.3390/v14091998)
Supplement: Supplementary file 1 [file viruses-14-01998-s001.zip]

Archive with 5 entries (4 files):
- viruses-1862335-supplementary/
- viruses-1862335-supplementary/Suppl Table S1.xlsx
- viruses-1862335-supplementary/Suppl Table S2.xlsx
- viruses-1862335-supplementary/Suppl Table S3.xlsx
- viruses-1862335-supplementary/Suppl Table S4.xlsx
