# Supplementary material for: Infectious Bronchitis Virus: A Comprehensive Multilocus Genomic Analysis to Compare DMV/1639 and QX Strains
Source: Viruses. 2022 Sep 9;14(9):1998. doi: 10.3390/v14091998 (PMC9506221; doi:10.3390/v14091998)
Supplement: Supplementary file 1 [file viruses-14-01998-s001.zip › viruses-1862335-supplementary/Suppl Table S3.xlsx]

## Sheet: 1a
Table S3a. Protein size in basepairs (bp), amino acids (aa), number of antigenic sites, and the ratio between antigenic sites and residues for gene 1a of sequences of the DMV dataset.
	Size (bp)	aa residues	# antigenic sites	Antigenic site/aa residue
AY514485 Cal/99 USA	11862	3954	447	11.305
EU095850 TCoV/MG10/08 Canada	11856	3952	454	11.4879
EU637854 CK/CH/LSD/05I/08 China	11829	3943	450	11.4126
FJ904713 Mass41/06 USA	11859	3953	462	11.6873
FJ904714 Cal/95 USA	11862	3954	454	11.482
FJ904715 Cal557/03 USA	11826	3942	459	11.6438
FJ904716 Conn46/96 USA	11859	3953	466	11.7885
FJ904717 Conn46/72 USA	11859	3953	466	11.7885
FJ904718 Conn46/83 USA	11859	3953	466	11.7885
FJ904719 Conn46/91 USA	11859	3953	467	11.8138
GQ427174 TCoV/TX-GL/01 USA	11850	3950	455	11.519
GQ427175 TCoV/IN-517/94 USA	11859	3953	460	11.6367
GQ504720 ArkDPI/81 USA	11829	3943	444	11.2605
GU393331 Cal56b/91 USA	11862	3954	458	11.5832
GU393332 Delaware 072/92 USA	11781	3927	451	11.4846
GU393333 FL18288/71 USA	11859	3953	466	11.7885
KC506155 ck/CH/LJL/111054/13 China	11865	3955	449	11.3527
KF411040 CK/CH/LLN/111169/13 China	11862	3954	458	11.5832
KF696629 Conn vaccine/13 China	11859	3953	467	11.8138
KJ425485 ck/CH/LDL/110931/14 China	11802	3934	448	11.3879
KP868573 CK/CH/LJL/130908/15 China	11790	3930	438	11.145
KU317090 SAIBK2/11 China	11859	3953	458	11.5861
KY776700 gCoV/ck/I0712/11 China	11790	3930	442	11.2468
KY776701 gCoV/ck/I0108/17 China	11790	3930	442	11.2468
MH779860 Ark99 field virus/18 USA	11862	3954	471	11.912
MN512434 IBV/Ck/Can/17-035614/17 Canada	11889	3963	465	11.7335
MN512435 IBV/Ck/Can/17-036989/17 Canada	11889	3963	464	11.7083
MN512436 IBV/Can/18-048192T/18 Canada	11832	3944	467	11.8408
MN512437 IBV/Ck/Can/18-04830/18 Canada	11865	3955	467	11.8078
MN512438 IBV/Ck/Can/18-049707/18 Canada	11889	3963	464	11.7083
MN711790 GA/1472/04 USA	11847	3949	458	11.5979
MN757859 CK/CR/1160/16 Costa Rica	11856	3952	456	11.5385
MW024789 IA1162/20 USA	11862	3954	460	11.6338
OM525798 FLS/AZ/17	11862	3954	462	11.6844
OM525799 DMV25/OH/20	11850	3950	468	11.8481
OM525800 DMV26/OH/20	11850	3950	468	11.8481
OM525801 DMV28/OH/20	11850	3950	468	11.8481
			Average=	11.6093
			SD=	0.205815

## Sheet: 1ab
Table S3b. Protein size in basepairs (bp), amino acids (aa), number of antigenic sites, and the ratio between antigenic sites and residues for gene 1ab of sequences of the DMV dataset.
	Size (bp)	aa residues	# antigenic sites	Antigenic site/aa residue
AY514485 Cal/99 USA	19896	6632	742	11.1882
EU095850 TCoV/MG10/08 Canada	19809	6603	749	11.3433
EU637854 CK/CH/LSD/05I/08 China	19863	6621	747	11.2823
FJ904713 Mass41/06 USA	19893	6631	761	11.4764
FJ904714 Cal/95 USA	19896	6632	748	11.2786
FJ904715 Cal557/03 USA	19860	6620	755	11.4048
FJ904716 Conn46/96 USA	19893	6631	761	11.4764
FJ904717 Conn46/72 USA	19893	6631	760	11.4613
FJ904718 Conn46/83 USA	19893	6631	760	11.4613
FJ904719 Conn46/91 USA	19893	6631	761	11.4764
GQ427174 TCoV/TX-GL/01 USA	19809	6603	748	11.3282
GQ427175 TCoV/IN-517/94 USA	19818	6606	762	11.535
GQ504720 ArkDPI/81 USA	19863	6621	740	11.1766
GU393331 Cal56b/91 USA	19896	6632	752	11.339
GU393332 Delaware 072/92 USA	19809	6603	749	11.3433
GU393333 FL18288/71 USA	19893	6631	760	11.4613
KC506155 ck/CH/LJL/111054/13 China	19899	6633	745	11.2317
KF411040 CK/CH/LLN/111169/13 China	19896	6632	752	11.339
KF696629 Conn vaccine/13 China	19893	6631	760	11.4613
KJ425485 ck/CH/LDL/110931/14 China	19836	6612	749	11.3279
KP868573 CK/CH/LJL/130908/15 China	19824	6608	732	11.0775
KU317090 SAIBK2/11 China	19893	6631	753	11.3558
KY776700 gCoV/ck/I0712/11 China	19824	6608	735	11.1229
KY776701 gCoV/ck/I0108/17 China	19824	6608	735	11.1229
MH779860 Ark99 field virus/18 USA	19896	6632	769	11.5953
MN512434 IBV/Ck/Can/17-035614/17 Canada	19923	6641	759	11.429
MN512435 IBV/Ck/Can/17-036989/17 Canada	19923	6641	758	11.4139
MN512436 IBV/Can/18-048192T/18 Canada	19866	6622	758	11.4467
MN512437 IBV/Ck/Can/18-04830/18 Canada	19899	6633	760	11.4579
MN512438 IBV/Ck/Can/18-049707/18 Canada	19923	6641	758	11.4139
MN711790 GA/1472/04 USA	19881	6627	752	11.3475
MN757859 CK/CR/1160/16 Costa Rica	19890	6630	747	11.267
MW024789 IA1162/20 USA	19896	6632	754	11.3691
OM525798 FLS/AZ/17	19896	6632	757	11.4144
OM525799 DMV25/OH/20	19884	6628	766	11.557
OM525800 DMV26/OH/20	19884	6628	766	11.557
OM525801 DMV28/OH/20	19884	6628	766	11.557
			Average=	11.3756
			SD=	0.129608

## Sheet: Spike
Table S3c. Protein size in basepairs (bp), amino acids (aa), number of antigenic sites, and the ratio between antigenic sites and residues for the spike gene of sequences of the DMV dataset.
	Size (bp)	aa residues	# antigenic sites	Antigenic site/aa residue
AY514485 Cal/99 USA	3510	1170	120	10.2564
EU095850 TCoV/MG10/08 Canada	3681	1227	121	9.86145
EU637854 CK/CH/LSD/05I/08 China	3492	1164	118	10.1375
FJ904713 Mass41/06 USA	3489	1163	120	10.3181
FJ904714 Cal/95 USA	3501	1167	117	10.0257
FJ904715 Cal557/03 USA	3519	1173	123	10.4859
FJ904716 Conn46/96 USA	3477	1159	117	10.0949
FJ904717 Conn46/72 USA	3480	1160	116	10
FJ904718 Conn46/83 USA	3480	1160	117	10.0862
FJ904719 Conn46/91 USA	3480	1160	115	9.91379
GQ427174 TCoV/TX-GL/01 USA	3678	1226	115	9.3801
GQ427175 TCoV/IN-517/94 USA	3681	1227	122	9.94295
GQ504720 ArkDPI/81 USA	3510	1170	117	10
GU393331 Cal56b/91 USA	3501	1167	116	9.94002
GU393332 Delaware 072/92 USA	3453	1151	127	11.0339
GU393333 FL18288/71 USA	3468	1156	117	10.1211
KC506155 ck/CH/LJL/111054/13 China	3480	1160	116	10
KF411040 CK/CH/LLN/111169/13 China	3480	1160	117	10.0862
KF696629 Conn vaccine/13 China	3480	1160	117	10.0862
KJ425485 ck/CH/LDL/110931/14 China	3489	1163	121	10.4041
KP868573 CK/CH/LJL/130908/15 China	3489	1163	120	10.3181
KU317090 SAIBK2/11 China	3498	1166	126	10.8062
KY776700 gCoV/ck/I0712/11 China	3510	1170	116	9.91453
KY776701 gCoV/ck/I0108/17 China	3507	1169	116	9.92301
MH779860 Ark99 field virus/18 USA	3507	1169	123	10.5218
MN512434 IBV/Ck/Can/17-035614/17 Canada	3501	1167	118	10.1114
MN512435 IBV/Ck/Can/17-036989/17 Canada	3501	1167	116	9.94002
MN512436 IBV/Can/18-048192T/18 Canada	3501	1167	117	10.0257
MN512437 IBV/Ck/Can/18-04830/18 Canada	3501	1167	118	10.1114
MN512438 IBV/Ck/Can/18-049707/18 Canada	3501	1167	116	9.94002
MN711790 GA/1472/04 USA	3507	1169	121	10.3507
MN757859 CK/CR/1160/16 Costa Rica	3510	1170	117	10
MW024789 IA1162/20 USA	3501	1167	115	9.85433
OM525798 FLS/AZ/17	3501	1167	122	10.4542
OM525799 DMV25/OH/20	3501	1167	122	10.4542
OM525800 DMV26/OH/20	3501	1167	122	10.4542
OM525801 DMV28/OH/20	3501	1167	122	10.4542
			Average=	10.157
			SD=	0.300247

## Sheet: 3a
Table S3d. Protein size in basepairs (bp), amino acids (aa), number of antigenic sites, and the ratio between antigenic sites and residues for gene 3a of sequences of the DMV dataset.
	Size (bp)	aa residues	# antigenic sites	Antigenic site/aa residue
AY514485 Cal/99 USA	174	58	5	8.62069
EU095850 TCoV/MG10/08 Canada	174	58	5	8.62069
EU637854 CK/CH/LSD/05I/08 China	159	53	5	9.43396
FJ904713 Mass41/06 USA	174	58	5	8.62069
FJ904714 Cal/95 USA	174	58	4	6.89655
FJ904715 Cal557/03 USA	174	58	4	6.89655
FJ904716 Conn46/96 USA	174	58	5	8.62069
FJ904717 Conn46/72 USA	174	58	5	8.62069
FJ904718 Conn46/83 USA	174	58	5	8.62069
FJ904719 Conn46/91 USA	174	58	5	8.62069
GQ427174 TCoV/TX-GL/01 USA	174	58	4	6.89655
GQ427175 TCoV/IN-517/94 USA	174	58	5	8.62069
GQ504720 ArkDPI/81 USA	174	58	4	6.89655
GU393331 Cal56b/91 USA	174	58	4	6.89655
GU393332 Delaware 072/92 USA	174	58	4	6.89655
GU393333 FL18288/71 USA	174	58	5	8.62069
KC506155 ck/CH/LJL/111054/13 China	174	58	5	8.62069
KF411040 CK/CH/LLN/111169/13 China	174	58	5	8.62069
KF696629 Conn vaccine/13 China	174	58	5	8.62069
KJ425485 ck/CH/LDL/110931/14 China	174	58	5	8.62069
KP868573 CK/CH/LJL/130908/15 China	174	58	4	6.89655
KU317090 SAIBK2/11 China	174	58	5	8.62069
KY776700 gCoV/ck/I0712/11 China	174	58	4	6.89655
KY776701 gCoV/ck/I0108/17 China	174	58	4	6.89655
MH779860 Ark99 field virus/18 USA	174	58	5	8.62069
MN512434 IBV/Ck/Can/17-035614/17 Canada	174	58	5	8.62069
MN512435 IBV/Ck/Can/17-036989/17 Canada	174	58	5	8.62069
MN512436 IBV/Can/18-048192T/18 Canada	174	58	5	8.62069
MN512437 IBV/Ck/Can/18-04830/18 Canada	174	58	5	8.62069
MN512438 IBV/Ck/Can/18-049707/18 Canada	174	58	5	8.62069
MN711790 GA/1472/04 USA	174	58	5	8.62069
MN757859 CK/CR/1160/16 Costa Rica	174	58	5	8.62069
MW024789 IA1162/20 USA	174	58	4	6.89655
OM525798 FLS/AZ/17	174	58	5	8.62069
OM525799 DMV25/OH/20	174	58	5	8.62069
OM525800 DMV26/OH/20	174	58	5	8.62069
OM525801 DMV28/OH/20	174	58	5	8.62069
			Average=	8.17669
			SD=	0.800934

## Sheet: 3b
Table S3e. Protein size in basepairs (bp), amino acids (aa), number of antigenic sites, and the ratio between antigenic sites and residues for gene 3b of sequences of the DMV dataset.
	Size (bp)	aa residues	# antigenic sites	Antigenic site/aa residue
AY514485 Cal/99 USA	195	65	7	10.7692
EU095850 TCoV/MG10/08 Canada	195	65	7	10.7692
EU637854 CK/CH/LSD/05I/08 China	195	65	7	10.7692
FJ904713 Mass41/06 USA	195	65	8	12.3077
FJ904714 Cal/95 USA	195	65	7	10.7692
FJ904715 Cal557/03 USA	195	65	8	12.3077
FJ904716 Conn46/96 USA	195	65	8	12.3077
FJ904717 Conn46/72 USA	195	65	8	12.3077
FJ904718 Conn46/83 USA	195	65	8	12.3077
FJ904719 Conn46/91 USA	195	65	8	12.3077
GQ427174 TCoV/TX-GL/01 USA	195	65	9	13.8462
GQ427175 TCoV/IN-517/94 USA	195	65	7	10.7692
GQ504720 ArkDPI/81 USA	195	65	7	10.7692
GU393331 Cal56b/91 USA	195	65	6	9.23077
GU393332 Delaware 072/92 USA	195	65	6	9.23077
GU393333 FL18288/71 USA	195	65	8	12.3077
KC506155 ck/CH/LJL/111054/13 China	195	65	8	12.3077
KF411040 CK/CH/LLN/111169/13 China	195	65	8	12.3077
KF696629 Conn vaccine/13 China	195	65	8	12.3077
KJ425485 ck/CH/LDL/110931/14 China	195	65	8	12.3077
KP868573 CK/CH/LJL/130908/15 China	195	65	10	15.3846
KU317090 SAIBK2/11 China	192	64	8	12.5
KY776700 gCoV/ck/I0712/11 China	195	65	7	10.7692
KY776701 gCoV/ck/I0108/17 China	195	65	7	10.7692
MH779860 Ark99 field virus/18 USA	195	65	6	9.23077
MN512434 IBV/Ck/Can/17-035614/17 Canada	195	65	8	12.3077
MN512435 IBV/Ck/Can/17-036989/17 Canada	195	65	8	12.3077
MN512436 IBV/Can/18-048192T/18 Canada	195	65	7	10.7692
MN512437 IBV/Ck/Can/18-04830/18 Canada	195	65	7	10.7692
MN512438 IBV/Ck/Can/18-049707/18 Canada	195	65	8	12.3077
MN711790 GA/1472/04 USA	195	65	7	10.7692
MN757859 CK/CR/1160/16 Costa Rica	195	65	6	9.23077
MW024789 IA1162/20 USA	195	65	6	9.23077
OM525798 FLS/AZ/17	195	65	5	7.69231
OM525799 DMV25/OH/20	195	65	7	10.7692
OM525800 DMV26/OH/20	195	65	7	10.7692
OM525801 DMV28/OH/20	195	65	7	10.7692
			Average=	11.315
			SD=	1.46423

## Sheet: Envelope
Table S3f. Protein size in basepairs (bp), amino acids (aa), number of antigenic sites, and the ratio between antigenic sites and residues for the envelope gene of sequences of the DMV dataset.
	Size (bp)	aa residues	# antigenic sites	Antigenic site/aa residue
AY514485 Cal/99 USA	330	110	14	12.7273
EU095850 TCoV/MG10/08 Canada	300	100	14	14
EU637854 CK/CH/LSD/05I/08 China	330	110	15	13.6364
FJ904713 Mass41/06 USA	324	108	17	15.7407
FJ904714 Cal/95 USA	282	94	15	15.9574
FJ904715 Cal557/03 USA	282	94	13	13.8298
FJ904716 Conn46/96 USA	324	108	16	14.8148
FJ904717 Conn46/72 USA	324	108	16	14.8148
FJ904718 Conn46/83 USA	324	108	16	14.8148
FJ904719 Conn46/91 USA	324	108	16	14.8148
GQ427174 TCoV/TX-GL/01 USA	300	100	12	12
GQ427175 TCoV/IN-517/94 USA	300	100	14	14
GQ504720 ArkDPI/81 USA	324	108	16	14.8148
GU393331 Cal56b/91 USA	282	94	14	14.8936
GU393332 Delaware 072/92 USA	330	110	15	13.6364
GU393333 FL18288/71 USA	303	101	14	13.8614
KC506155 ck/CH/LJL/111054/13 China	324	108	16	14.8148
KF411040 CK/CH/LLN/111169/13 China	324	108	16	14.8148
KF696629 Conn vaccine/13 China	324	108	16	14.8148
KJ425485 ck/CH/LDL/110931/14 China	324	108	16	14.8148
KP868573 CK/CH/LJL/130908/15 China	324	108	16	14.8148
KU317090 SAIBK2/11 China	330	110	16	14.5455
KY776700 gCoV/ck/I0712/11 China	324	108	16	14.8148
KY776701 gCoV/ck/I0108/17 China	324	108	16	14.8148
MH779860 Ark99 field virus/18 USA	312	104	15	14.4231
MN512434 IBV/Ck/Can/17-035614/17 Canada	330	110	15	13.6364
MN512435 IBV/Ck/Can/17-036989/17 Canada	330	110	15	13.6364
MN512436 IBV/Can/18-048192T/18 Canada	330	110	15	13.6364
MN512437 IBV/Ck/Can/18-04830/18 Canada	330	110	15	13.6364
MN512438 IBV/Ck/Can/18-049707/18 Canada	330	110	15	13.6364
MN711790 GA/1472/04 USA	282	94	14	14.8936
MN757859 CK/CR/1160/16 Costa Rica	330	110	15	13.6364
MW024789 IA1162/20 USA	324	108	16	14.8148
OM525798 FLS/AZ/17	330	110	14	12.7273
OM525799 DMV25/OH/20	318	106	17	16.0377
OM525800 DMV26/OH/20	318	106	17	16.0377
OM525801 DMV28/OH/20	318	106	17	16.0377
			Average=	14.4161
			SD=	0.942256

## Sheet: Membrane
Table S3g. Protein size in basepairs (bp), amino acids (aa), number of antigenic sites, and the ratio between antigenic sites and residues for the membrane gene of sequences of the DMV dataset.
	Size (bp)	aa residues	# antigenic sites	Antigenic site/aa residue
AY514485 Cal/99 USA	678	226	25	11.0619
EU095850 TCoV/MG10/08 Canada	672	224	26	11.6071
EU637854 CK/CH/LSD/05I/08 China	678	226	25	11.0619
FJ904713 Mass41/06 USA	672	224	24	10.7143
FJ904714 Cal/95 USA	678	226	30	13.2743
FJ904715 Cal557/03 USA	672	224	25	11.1607
FJ904716 Conn46/96 USA	672	224	24	10.7143
FJ904717 Conn46/72 USA	672	224	24	10.7143
FJ904718 Conn46/83 USA	672	224	24	10.7143
FJ904719 Conn46/91 USA	672	224	24	10.7143
GQ427174 TCoV/TX-GL/01 USA	678	226	26	11.5044
GQ427175 TCoV/IN-517/94 USA	672	224	24	10.7143
GQ504720 ArkDPI/81 USA	672	224	24	10.7143
GU393331 Cal56b/91 USA	525	175	24	13.7143
GU393332 Delaware 072/92 USA	678	226	28	12.3894
GU393333 FL18288/71 USA	669	223	24	10.7623
KC506155 ck/CH/LJL/111054/13 China	672	224	24	10.7143
KF411040 CK/CH/LLN/111169/13 China	669	223	24	10.7623
KF696629 Conn vaccine/13 China	672	224	24	10.7143
KJ425485 ck/CH/LDL/110931/14 China	672	224	24	10.7143
KP868573 CK/CH/LJL/130908/15 China	672	224	24	10.7143
KU317090 SAIBK2/11 China	678	226	24	10.6195
KY776700 gCoV/ck/I0712/11 China	672	224	24	10.7143
KY776701 gCoV/ck/I0108/17 China	672	224	24	10.7143
MH779860 Ark99 field virus/18 USA	672	224	25	11.1607
MN512434 IBV/Ck/Can/17-035614/17 Canada	678	226	25	11.0619
MN512435 IBV/Ck/Can/17-036989/17 Canada	678	226	24	10.6195
MN512436 IBV/Can/18-048192T/18 Canada	678	226	26	11.5044
MN512437 IBV/Ck/Can/18-04830/18 Canada	678	226	25	11.0619
MN512438 IBV/Ck/Can/18-049707/18 Canada	678	226	24	10.6195
MN711790 GA/1472/04 USA	672	224	22	9.82143
MN757859 CK/CR/1160/16 Costa Rica	678	226	28	12.3894
MW024789 IA1162/20 USA	672	224	24	10.7143
OM525798 FLS/AZ/17	678	226	25	11.0619
OM525799 DMV25/OH/20	672	224	24	10.7143
OM525800 DMV26/OH/20	672	224	24	10.7143
OM525801 DMV28/OH/20	672	224	24	10.7143
			Average=	11.0638
			SD=	0.755029

## Sheet: 5a
Table S3h. Protein size in basepairs (bp), amino acids (aa), number of antigenic sites, and the ratio between antigenic sites and residues for gene 5a of sequences of the DMV dataset.
	Size (bp)	aa residues	# antigenic sites	Antigenic site/aa residue
AY514485 Cal/99 USA	198	66	6	9.09091
EU095850 TCoV/MG10/08 Canada	198	66	8	12.1212
EU637854 CK/CH/LSD/05I/08 China	198	66	6	9.09091
FJ904713 Mass41/06 USA	198	66	6	9.09091
FJ904714 Cal/95 USA	198	66	6	9.09091
FJ904715 Cal557/03 USA	198	66	6	9.09091
FJ904716 Conn46/96 USA	198	66	6	9.09091
FJ904717 Conn46/72 USA	198	66	6	9.09091
FJ904718 Conn46/83 USA	198	66	6	9.09091
FJ904719 Conn46/91 USA	198	66	6	9.09091
GQ427174 TCoV/TX-GL/01 USA	198	66	6	9.09091
GQ427175 TCoV/IN-517/94 USA	198	66	6	9.09091
GQ504720 ArkDPI/81 USA	198	66	6	9.09091
GU393331 Cal56b/91 USA	198	66	6	9.09091
GU393332 Delaware 072/92 USA	198	66	6	9.09091
GU393333 FL18288/71 USA	198	66	6	9.09091
KC506155 ck/CH/LJL/111054/13 China	198	66	6	9.09091
KF411040 CK/CH/LLN/111169/13 China	198	66	6	9.09091
KF696629 Conn vaccine/13 China	198	66	6	9.09091
KJ425485 ck/CH/LDL/110931/14 China	198	66	6	9.09091
KP868573 CK/CH/LJL/130908/15 China	198	66	6	9.09091
KU317090 SAIBK2/11 China	198	66	6	9.09091
KY776700 gCoV/ck/I0712/11 China	198	66	6	9.09091
KY776701 gCoV/ck/I0108/17 China	198	66	6	9.09091
MH779860 Ark99 field virus/18 USA	198	66	6	9.09091
MN512434 IBV/Ck/Can/17-035614/17 Canada	198	66	6	9.09091
MN512435 IBV/Ck/Can/17-036989/17 Canada	198	66	6	9.09091
MN512436 IBV/Can/18-048192T/18 Canada	198	66	6	9.09091
MN512437 IBV/Ck/Can/18-04830/18 Canada	198	66	6	9.09091
MN512438 IBV/Ck/Can/18-049707/18 Canada	198	66	6	9.09091
MN711790 GA/1472/04 USA	198	66	6	9.09091
MN757859 CK/CR/1160/16 Costa Rica	198	66	8	12.1212
MW024789 IA1162/20 USA	198	66	6	9.09091
OM525798 FLS/AZ/17	198	66	6	9.09091
OM525799 DMV25/OH/20	198	66	6	9.09091
OM525800 DMV26/OH/20	198	66	6	9.09091
OM525801 DMV28/OH/20	198	66	6	9.09091
			Average=	9.25471
			SD=	0.694677

## Sheet: 5b
Table S3i. Protein size in basepairs (bp), amino acids (aa), number of antigenic sites, and the ratio between antigenic sites and residues for gene 5b of sequences of the DMV dataset.
	Size (bp)	aa residues	# antigenic sites	Antigenic site/aa residue
AY514485 Cal/99 USA	249	83	6	7.22892
EU095850 TCoV/MG10/08 Canada	249	83	5	6.0241
EU637854 CK/CH/LSD/05I/08 China	249	83	6	7.22892
FJ904713 Mass41/06 USA	249	83	6	7.22892
FJ904714 Cal/95 USA	249	83	6	7.22892
FJ904715 Cal557/03 USA	249	83	7	8.43373
FJ904716 Conn46/96 USA	249	83	6	7.22892
FJ904717 Conn46/72 USA	249	83	6	7.22892
FJ904718 Conn46/83 USA	249	83	6	7.22892
FJ904719 Conn46/91 USA	249	83	6	7.22892
GQ427174 TCoV/TX-GL/01 USA	249	83	6	7.22892
GQ427175 TCoV/IN-517/94 USA	249	83	6	7.22892
GQ504720 ArkDPI/81 USA	249	83	6	7.22892
GU393331 Cal56b/91 USA	249	83	6	7.22892
GU393332 Delaware 072/92 USA	249	83	6	7.22892
GU393333 FL18288/71 USA	249	83	6	7.22892
KC506155 ck/CH/LJL/111054/13 China	249	83	6	7.22892
KF411040 CK/CH/LLN/111169/13 China	249	83	6	7.22892
KF696629 Conn vaccine/13 China	249	83	6	7.22892
KJ425485 ck/CH/LDL/110931/14 China	249	83	6	7.22892
KP868573 CK/CH/LJL/130908/15 China	249	83	7	8.43373
KU317090 SAIBK2/11 China	249	83	6	7.22892
KY776700 gCoV/ck/I0712/11 China	249	83	7	8.43373
KY776701 gCoV/ck/I0108/17 China	249	83	7	8.43373
MH779860 Ark99 field virus/18 USA	249	83	6	7.22892
MN512434 IBV/Ck/Can/17-035614/17 Canada	249	83	6	7.22892
MN512435 IBV/Ck/Can/17-036989/17 Canada	249	83	6	7.22892
MN512436 IBV/Can/18-048192T/18 Canada	249	83	6	7.22892
MN512437 IBV/Ck/Can/18-04830/18 Canada	249	83	6	7.22892
MN512438 IBV/Ck/Can/18-049707/18 Canada	249	83	6	7.22892
MN711790 GA/1472/04 USA	249	83	6	7.22892
MN757859 CK/CR/1160/16 Costa Rica	249	83	7	8.43373
MW024789 IA1162/20 USA	249	83	6	7.22892
OM525798 FLS/AZ/17	249	83	6	7.22892
OM525799 DMV25/OH/20	249	83	6	7.22892
OM525800 DMV26/OH/20	249	83	6	7.22892
OM525801 DMV28/OH/20	249	83	6	7.22892
			Average=	7.35917
			SD=	0.473809

## Sheet: Nucleocapsid
Table S3j. Protein size in basepairs (bp), amino acids (aa), number of antigenic sites, and the ratio between antigenic sites and residues for the nucleocapsid gene of sequences of the DMV dataset.
	Size (bp)	aa residues	# antigenic sites	Antigenic site/aa residue
AY514485 Cal/99 USA	1230	410	48	11.7073
EU095850 TCoV/MG10/08 Canada	1230	410	44	10.7317
EU637854 CK/CH/LSD/05I/08 China	1230	410	44	10.7317
FJ904713 Mass41/06 USA	1230	410	45	10.9756
FJ904714 Cal/95 USA	1230	410	48	11.7073
FJ904715 Cal557/03 USA	1230	410	47	11.4634
FJ904716 Conn46/96 USA	1230	410	45	10.9756
FJ904717 Conn46/72 USA	1230	410	45	10.9756
FJ904718 Conn46/83 USA	1230	410	45	10.9756
FJ904719 Conn46/91 USA	1230	410	45	10.9756
GQ427174 TCoV/TX-GL/01 USA	1230	410	45	10.9756
GQ427175 TCoV/IN-517/94 USA	1230	410	47	11.4634
GQ504720 ArkDPI/81 USA	1230	410	45	10.9756
GU393331 Cal56b/91 USA	1230	410	43	10.4878
GU393332 Delaware 072/92 USA	1230	410	48	11.7073
GU393333 FL18288/71 USA	1230	410	46	11.2195
KC506155 ck/CH/LJL/111054/13 China	1230	410	45	10.9756
KF411040 CK/CH/LLN/111169/13 China	1230	410	47	11.4634
KF696629 Conn vaccine/13 China	1230	410	45	10.9756
KJ425485 ck/CH/LDL/110931/14 China	1230	410	45	10.9756
KP868573 CK/CH/LJL/130908/15 China	1230	410	45	10.9756
KU317090 SAIBK2/11 China	1230	410	44	10.7317
KY776700 gCoV/ck/I0712/11 China	1230	410	45	10.9756
KY776701 gCoV/ck/I0108/17 China	1230	410	45	10.9756
MH779860 Ark99 field virus/18 USA	1230	410	46	11.2195
MN512434 IBV/Ck/Can/17-035614/17 Canada	1230	410	44	10.7317
MN512435 IBV/Ck/Can/17-036989/17 Canada	1230	410	44	10.7317
MN512436 IBV/Can/18-048192T/18 Canada	1230	410	43	10.4878
MN512437 IBV/Ck/Can/18-04830/18 Canada	1230	410	43	10.4878
MN512438 IBV/Ck/Can/18-049707/18 Canada	1230	410	44	10.7317
MN711790 GA/1472/04 USA	1230	410	47	11.4634
MN757859 CK/CR/1160/16 Costa Rica	1230	410	46	11.2195
MW024789 IA1162/20 USA	1230	410	47	11.4634
OM525798 FLS/AZ/17	1230	410	43	10.4878
OM525799 DMV25/OH/20	1230	410	42	10.2439
OM525800 DMV26/OH/20	1230	410	42	10.2439
OM525801 DMV28/OH/20	1230	410	42	10.2439
			Average=	10.969
			SD=	0.404411
