# Supplementary material for: Infectious Bronchitis Virus: A Comprehensive Multilocus Genomic Analysis to Compare DMV/1639 and QX Strains
Source: Viruses. 2022 Sep 9;14(9):1998. doi: 10.3390/v14091998 (PMC9506221; doi:10.3390/v14091998)
Supplement: Supplementary file 1 [file viruses-14-01998-s001.zip › viruses-1862335-supplementary/Suppl Table S4.xlsx]

## Sheet: 1a
Table S4a. Protein size in basepairs (bp), amino acids (aa), number of antigenic sites, and the ratio between antigenic sites and residues for gene 1a of sequences of the QX dataset.
	Size (bp)	aa residues	# antigenic sites	Antigenic site/aa residue
FN430414 ITA/90254/05 Italy	11862	3954	458	11.5832
FN430415 NGA/A116E7/06 Nigeria	11859	3953	453	11.4597	*stop codons
HM245924 CQ04-1/04 China	11862	3954	455	11.5073
HQ848267 GX-YL5/05 China	11862	3954	446	11.2797
JQ088078 CK/SWE/065/8946/10 Sweden	11862	3954	461	11.6591
KF377577 4/91 vaccine China	11802	3934	455	11.5658
KF411041 CK/CH/LGX/091109/13 China	11862	3954	445	11.2544
KJ135013 IBVUkr27/11 Ukraine	11802	3934	459	11.6675
KJ425496 ck/CH/LHB/130573 China	11802	3934	447	11.3625
KJ425497 ck/CH/LHB/130598/14 China	11802	3934	448	11.3879
KJ425504 ck/CH/LHJL/091205 China	11862	3954	470	11.8867
KJ435286 ck/CH/LSD/1112150 China	11862	3954	472	11.9373
KP036502 ck/CH/LHLJ/140906 China	11802	3934	458	11.6421
KP036503 ck/CH/LHB/121010 China	11802	3934	453	11.515
KP036504 ck/CH/LHB/130630 China	11802	3934	455	11.5658
KP118880 ck/CH/LHB/130927/14 China	11802	3934	455	11.5658
KP118881 ck/CH/LBJ/140413/14 China	11802	3934	455	11.5658
KP118882 ck/CH/LBJ/140402/14 China	11802	3934	455	11.5658
KP118883 ck/CH/LHB/121041 China	11802	3934	454	11.5404
KP118884 ck/CH/LSD/110651/15 China	11802	3934	455	11.5658
KP118885 ck/CH/LSD/110857/14 China	11802	3934	457	11.6167
KP118886 ck/CH/LSD/111235/14 China	11862	3954	454	11.482
KP118887 ck/CH/LHB/140532/14 China	11805	3935	456	11.5883
KP118888 ck/CH/LLN/130102/15 China	11802	3934	455	11.5658
KP118891 ck/CH/LHLJ/111246/14 China	11802	3934	455	11.5658
KP118892 ck/CH/LLN/120101 China	11802	3934	455	11.5658
KP118893 ck/CH/LSD/110410/14 China	11802	3934	455	11.5658
KP343691 ck/CH/LGX/130530 China	11802	3934	450	11.4387
KP662631 ck/ZA/3665/11 South Africa	11808	3936	453	11.5091
KR231009 B1648/84 Belgium	11850	3950	453	11.4684
KR608272 LDT3-A/03 China	11892	3964	463	11.6801
KR822424 TCoV/080385d/08 France	11853	3951	461	11.6679
KT736032 ck/CHLDL150434-II/16 China	11802	3934	449	11.4133
KT886454 gCoV/Ck/Pol/74/09 Poland	11826	3942	452	11.4663
KU356856 ck/CH/SCYB/140913/25 China	11802	3934	448	11.3879
KU900739 QIA-03342/03 Korea	11862	3954	480	12.1396
KU900744 QIA-Q43/06 Korea	11862	3954	480	12.1396
KX185058 ck/CH/LGS/08I/16 China	11862	3954	454	11.482
KX219791 ck/CH/LHLJ/07I/16 China	11832	3944	457	11.5872
KX219792 ck/CH/LGS/06I/16 China	11862	3954	457	11.5579
KX219794 ck/CH/LJS/101109/16 China	11862	3954	453	11.4568
KX219797 ck/CH/LXJ/02I/16 China	11862	3954	461	11.6591
KX219800 ck/CH/LSD/130611/16 China	11862	3954	455	11.5073
KX219801 ck/CH/LSD/120437/16 China	11862	3954	454	11.482
KX236001 ck/CH/LSD/03I/16 China	11829	3943	460	11.6662
KX236007 ck/CH/LSD/100408/16 China	11862	3954	450	11.3809
KX236009 ck/CH/LSX/130132/16 China	11862	3954	455	11.5073
KX252772 ck/CH/LSHH/03II/16 China	11862	3954	446	11.2797
KX252777 ck/CH/LSD/07I/16 China	11862	3954	462	11.6844
KX252778 ck/CH/LJL/05I/16 China	11862	3954	456	11.5326
KX252779 ck/CH/LLN/06I/16 China	11859	3953	458	11.5861
KX252785 ck/CH/LSD/100311/16 China	11862	3954	455	11.5073
KX252787 ck/CH/LLN/131040/16/ China	11862	3954	464	11.735
KX252789 ck/CH/LHLJ/090605/16 China	11862	3954	454	11.482
KX259250 ck/CH/LJS/101113/16 China	11862	3954	453	11.4568
KX272465 AR251-15/14 Sudan	11802	3934	458	11.6421
KX275391 ck/CH/LHLJ/140927/16 China	11862	3954	445	11.2544
KX302862 ck/CH/LJS/101111/16 China	11829	3943	452	11.4634
KX364293 ck/CH/LJL/07III/16 China	11862	3954	453	11.4568
KX364299 ck/CH/LSD/101223/16 China	11862	3954	453	11.4568
KX375805 ck/CH/LJS/07V/16 China	11862	3954	453	11.4568
KY047602 gCoV/Ck/Pol/G052/16 Poland	11853	3951	459	11.6173
KY407556 gCoV/ck/Chi/I0114/14 China	11862	3954	455	11.5073
KY933089 1148-A/field/17 UK	11850	3950	453	11.4684
KY933090 L1148/vaccine/17 UK	11850	3950	453	11.4684
MG021194 gCoV/Ck/IT/624I/96 Italy	11856	3952	445	11.2601
MH539771 IBV/SES/15AB-01 Canada	11862	3954	471	11.912
MH539772 IBV/SES/15SK-02 Canada	11862	3954	471	11.912
MK032177 gCoV/ck/Chi/I0724/17 China	11862	3954	448	11.3303
MK032179 gCoV/ck/Chi/I0922/17 China	11862	3954	453	11.4568
MK032180 gCoV/ck/China/I0737/17 China	11862	3954	452	11.4315
MK032181 gCoV/ck/Chi/I0347/11 China	11859	3953	450	11.3838
MK574042 ck/CH/LHB/110615/19 China	11859	3953	441	11.1561
MK574043 ck/CH/LHB/110627/19 China	11859	3953	440	11.1308
MK581202 gCoV/Ck/Pol/80/89 Poland	11853	3951	449	11.3642
MK581203 gCoV/Ck/Pol/162/97 Poland	11850	3950	448	11.3418
MK581204 gCoV/Ck/Pol/255/97 Poland	11844	3948	458	11.6008
MK581205 gCoV/Ck/Pol/548/04 Poland	11853	3951	464	11.7439
MK581206 gCoV/Ck/Pol/195/12 Poland	11853	3951	464	11.7439
MK581207 gCoV/Ck/Pol/G103/16 Poland	11853	3951	459	11.6173
MK581208 gCoV/Ck/Pol/G225/17 Poland	11850	3950	461	11.6709
MK618759 K047-12/12 Korea	11856	3952	444	11.2348
MK728875 M41-CK/17 UK	11862	3954	471	11.912
MK937830 M41/19 China	11862	3954	472	11.9373
MN548285 CR88 (4/91)/88 France	11859	3953	458	11.5861
MN548286 D1466/84 UK	11829	3943	445	11.2858
MN548288 Italy02/02 Italy	11862	3954	460	11.6338
MN548289 QX UK	11850	3950	453	11.4684
MN987231 IBV/ck/EGY-Monuf/USC-3/13 Egypt	11826	3942	456	11.5677
MT505388 CK/CH/SCMY/160315/20 China	11802	3934	450	11.4387
MT591566 CK/DE/IB80/16 Germany	11829	3943	446	11.3112
MW429061 IBV/M41/Y28 China	11862	3954	472	11.9373
MW429062 IBV/M41/N56 China	11862	3954	471	11.912
MW446887 IBV/M41/Y192 China	11862	3954	472	11.9373
MW446888 IBV/M41/Y27 China	11862	3954	471	11.912
MZ367369 IBV/Ck/Bel/4134_001/19 Belgium	11802	3934	455	11.5658
OM525802 D532/9/CH/05	11856	3952	453	11.4626
OM525803 D535/4/FR/05	11850	3950	454	11.4937
OM525804 D591/2/GR/05	11829	3943	504	12.7821
OM525805 D683/HU/06	11853	3951	466	11.7945
OM525806 D722/SK/06	11850	3950	464	11.7468
			Average=	11.5709
			SD=	0.231149

## Sheet: 1ab
Table S4b. Protein size in basepairs (bp), amino acids (aa), number of antigenic sites, and the ratio between antigenic sites and residues for gene 1ab of sequences of the QX dataset.
	Size (bp)	aa residues	# antigenic sites	Antigenic site/aa residue
FN430414 ITA/90254/05 Italy	19896	6632	761	11.4747
FN430415 NGA/A116E7/06 Nigeria	19893	6631	751	11.3256
HM245924 CQ04-1/04 China	19896	6632	747	11.2636
HQ848267 GX-YL5/05 China	19896	6632	741	11.1731
JQ088078 CK/SWE/065/8946/10 Sweden	19896	6632	760	11.4596
KF377577 4/91 vaccine China	19836	6612	756	11.4338
KF411041 CK/CH/LGX/091109/13 China	19896	6632	744	11.2183
KJ135013 IBVUkr27/11 Ukraine	19836	6612	761	11.5094
KJ425496 ck/CH/LHB/130573 China	19836	6612	749	11.3279
KJ425497 ck/CH/LHB/130598/14 China	19836	6612	751	11.3581
KJ425504 ck/CH/LHJL/091205 China	19896	6632	767	11.5651
KJ435286 ck/CH/LSD/1112150 China	19896	6632	771	11.6255
KP036502 ck/CH/LHLJ/140906 China	19836	6612	764	11.5547
KP036503 ck/CH/LHB/121010 China	19836	6612	755	11.4186
KP036504 ck/CH/LHB/130630 China	19836	6612	756	11.4338
KP118880 ck/CH/LHB/130927/14 China	19836	6612	758	11.464
KP118881 ck/CH/LBJ/140413/14 China	19836	6612	758	11.464
KP118882 ck/CH/LBJ/140402/14 China	19836	6612	756	11.4338
KP118883 ck/CH/LHB/121041 China	19836	6612	755	11.4186
KP118884 ck/CH/LSD/110651/15 China	19836	6612	756	11.4338
KP118885 ck/CH/LSD/110857/14 China	19836	6612	758	11.464
KP118886 ck/CH/LSD/111235/14 China	19896	6632	752	11.339
KP118887 ck/CH/LHB/140532/14 China	19839	6613	758	11.4623
KP118888 ck/CH/LLN/130102/15 China	19836	6612	757	11.4489
KP118891 ck/CH/LHLJ/111246/14 China	19836	6612	758	11.464
KP118892 ck/CH/LLN/120101 China	19836	6612	757	11.4489
KP118893 ck/CH/LSD/110410/14 China	19836	6612	757	11.4489
KP343691 ck/CH/LGX/130530 China	19836	6612	747	11.2976
KP662631 ck/ZA/3665/11 South Africa	19842	6614	763	11.5361
KR231009 B1648/84 Belgium	19884	6628	753	11.3609
KR608272 LDT3-A/03 China	19902	6634	757	11.4109
KR822424 TCoV/080385d/08 France	19887	6629	763	11.51
KT736032 ck/CHLDL150434-II/16 China	19836	6612	748	11.3128
KT886454 gCoV/Ck/Pol/74/09 Poland	19860	6620	756	11.4199
KU356856 ck/CH/SCYB/140913/25 China	19836	6612	750	11.343
KU900739 QIA-03342/03 Korea	19896	6632	785	11.8366
KU900744 QIA-Q43/06 Korea	19896	6632	785	11.8366
KX185058 ck/CH/LGS/08I/16 China	19896	6632	747	11.2636
KX219791 ck/CH/LHLJ/07I/16 China	19866	6622	750	11.3259
KX219792 ck/CH/LGS/06I/16 China	19896	6632	749	11.2937
KX219794 ck/CH/LJS/101109/16 China	19896	6632	749	11.2937
KX219797 ck/CH/LXJ/02I/16 China	19896	6632	756	11.3993
KX219800 ck/CH/LSD/130611/16 China	19896	6632	742	11.1882
KX219801 ck/CH/LSD/120437/16 China	19896	6632	745	11.2334
KX236001 ck/CH/LSD/03I/16 China	19863	6621	757	11.4333
KX236007 ck/CH/LSD/100408/16 China	19896	6632	747	11.2636
KX236009 ck/CH/LSX/130132/16 China	19896	6632	751	11.3239
KX252772 ck/CH/LSHH/03II/16 China	19896	6632	743	11.2033
KX252777 ck/CH/LSD/07I/16 China	19896	6632	756	11.3993
KX252778 ck/CH/LJL/05I/16 China	19896	6632	751	11.3239
KX252779 ck/CH/LLN/06I/16 China	19893	6631	749	11.2954
KX252785 ck/CH/LSD/100311/16 China	19896	6632	749	11.2937
KX252787 ck/CH/LLN/131040/16/ China	19896	6632	753	11.354
KX252789 ck/CH/LHLJ/090605/16 China	19896	6632	748	11.2786
KX259250 ck/CH/LJS/101113/16 China	19896	6632	749	11.2937
KX272465 AR251-15/14 Sudan	19836	6612	757	11.4489
KX275391 ck/CH/LHLJ/140927/16 China	19896	6632	731	11.0223
KX302862 ck/CH/LJS/101111/16 China	19863	6621	748	11.2974
KX364293 ck/CH/LJL/07III/16 China	19896	6632	746	11.2485
KX364299 ck/CH/LSD/101223/16 China	19896	6632	749	11.2937
KX375805 ck/CH/LJS/07V/16 China	19896	6632	745	11.2334
KY047602 gCoV/Ck/Pol/G052/16 Poland	19902	6634	757	11.4109
KY407556 gCoV/ck/Chi/I0114/14 China	19896	6632	748	11.2786
KY933089 1148-A/field/17 UK	19884	6628	749	11.3005
KY933090 L1148/vaccine/17 UK	19884	6628	751	11.3307
MG021194 gCoV/Ck/IT/624I/96 Italy	19890	6630	746	11.2519
MH539771 IBV/SES/15AB-01 Canada	19896	6632	769	11.5953
MH539772 IBV/SES/15SK-02 Canada	19896	6632	769	11.5953
MK032177 gCoV/ck/Chi/I0724/17 China	19896	6632	740	11.158
MK032179 gCoV/ck/Chi/I0922/17 China	19896	6632	745	11.2334
MK032180 gCoV/ck/China/I0737/17 China	19896	6632	743	11.2033
MK032181 gCoV/ck/Chi/I0347/11 China	19893	6631	745	11.2351
MK574042 ck/CH/LHB/110615/19 China	19893	6631	741	11.1748
MK574043 ck/CH/LHB/110627/19 China	19893	6631	740	11.1597
MK581202 gCoV/Ck/Pol/80/89 Poland	19887	6629	735	11.0876
MK581203 gCoV/Ck/Pol/162/97 Poland	19884	6628	748	11.2855
MK581204 gCoV/Ck/Pol/255/97 Poland	19878	6626	753	11.3643
MK581205 gCoV/Ck/Pol/548/04 Poland	19887	6629	757	11.4195
MK581206 gCoV/Ck/Pol/195/12 Poland	19887	6629	778	11.7363
MK581207 gCoV/Ck/Pol/G103/16 Poland	19902	6634	757	11.4109
MK581208 gCoV/Ck/Pol/G225/17 Poland	19899	6633	766	11.5483
MK618759 K047-12/12 Korea	19890	6630	744	11.2217
MK728875 M41-CK/17 UK	19896	6632	768	11.5802
MK937830 M41/19 China	19896	6632	769	11.5953
MN548285 CR88 (4/91)/88 France	19893	6631	766	11.5518
MN548286 D1466/84 UK	19863	6621	750	11.3276
MN548288 Italy02/02 Italy	19896	6632	759	11.4445
MN548289 QX UK	19884	6628	749	11.3005
MN987231 IBV/ck/EGY-Monuf/USC-3/13 Egypt	19875	6625	748	11.2906
MT505388 CK/CH/SCMY/160315/20 China	19836	6612	750	11.343
MT591566 CK/DE/IB80/16 Germany	19863	6621	738	11.1464
MW429061 IBV/M41/Y28 China	19896	6632	769	11.5953
MW429062 IBV/M41/N56 China	19896	6632	768	11.5802
MW446887 IBV/M41/Y192 China	19896	6632	769	11.5953
MW446888 IBV/M41/Y27 China	19896	6632	768	11.5802
MZ367369 IBV/Ck/Bel/4134_001/19 Belgium	19836	6612	757	11.4489
OM525802 D532/9/CH/05	19890	6630	748	11.2821
OM525803 D535/4/FR/05	19884	6628	750	11.3156
OM525804 D591/2/GR/05	19863	6621	840	12.6869
OM525805 D683/HU/06	19887	6629	766	11.5553
OM525806 D722/SK/06	19884	6628	764	11.5269
			Average=	11.3965
			SD=	0.197115

## Sheet: Spike
Table S4c. Protein size in basepairs (bp), amino acids (aa), number of antigenic sites, and the ratio between antigenic sites and residues for the spike gene of sequences of the QX dataset.
	Size (bp)	aa residues	# antigenic sites	Antigenic site/aa residue
FN430414 ITA/90254/05 Italy	3498	1166	120	10.2916
FN430415 NGA/A116E7/06 Nigeria	3465	1155	123	10.6494
HM245924 CQ04-1/04 China	3504	1168	123	10.5308
HQ848267 GX-YL5/05 China	3510	1170	124	10.5983
JQ088078 CK/SWE/065/8946/10 Sweden	3498	1166	120	10.2916
KF377577 4/91 vaccine China	3495	1165	122	10.4721
KF411041 CK/CH/LGX/091109/13 China	3504	1168	125	10.7021
KJ135013 IBVUkr27/11 Ukraine	3495	1165	127	10.9013
KJ425496 ck/CH/LHB/130573 China	3489	1163	123	10.5761
KJ425497 ck/CH/LHB/130598/14 China	3489	1163	120	10.3181
KJ425504 ck/CH/LHJL/091205 China	3489	1163	125	10.7481
KJ435286 ck/CH/LSD/1112150 China	3489	1163	125	10.7481
KP036502 ck/CH/LHLJ/140906 China	3489	1163	126	10.834
KP036503 ck/CH/LHB/121010 China	3495	1165	122	10.4721
KP036504 ck/CH/LHB/130630 China	3495	1165	123	10.5579
KP118880 ck/CH/LHB/130927/14 China	3495	1165	122	10.4721
KP118881 ck/CH/LBJ/140413/14 China	3495	1165	122	10.4721
KP118882 ck/CH/LBJ/140402/14 China	3495	1165	121	10.3863
KP118883 ck/CH/LHB/121041 China	3495	1165	122	10.4721
KP118884 ck/CH/LSD/110651/15 China	3495	1165	121	10.3863
KP118885 ck/CH/LSD/110857/14 China	3495	1165	122	10.4721
KP118886 ck/CH/LSD/111235/14 China	3501	1167	121	10.3685
KP118887 ck/CH/LHB/140532/14 China	3495	1165	122	10.4721
KP118888 ck/CH/LLN/130102/15 China	3495	1165	123	10.5579
KP118891 ck/CH/LHLJ/111246/14 China	3495	1165	122	10.4721
KP118892 ck/CH/LLN/120101 China	3495	1165	120	10.3004
KP118893 ck/CH/LSD/110410/14 China	3495	1165	122	10.4721
KP343691 ck/CH/LGX/130530 China	3498	1166	122	10.4631
KP662631 ck/ZA/3665/11 South Africa	3438	1146	123	10.733
KR231009 B1648/84 Belgium	3501	1167	122	10.4542
KR608272 LDT3-A/03 China	3498	1166	122	10.4631
KR822424 TCoV/080385d/08 France	3597	1199	120	10.0083
KT736032 ck/CHLDL150434-II/16 China	3498	1166	122	10.4631
KT886454 gCoV/Ck/Pol/74/09 Poland	3498	1166	122	10.4631
KU356856 ck/CH/SCYB/140913/25 China	3498	1166	124	10.6346
KU900739 QIA-03342/03 Korea	3498	1166	123	10.5489
KU900744 QIA-Q43/06 Korea	3492	1164	116	9.96564
KX185058 ck/CH/LGS/08I/16 China	3489	1163	125	10.7481
KX219791 ck/CH/LHLJ/07I/16 China	3501	1167	125	10.7112
KX219792 ck/CH/LGS/06I/16 China	3498	1166	128	10.9777
KX219794 ck/CH/LJS/101109/16 China	3498	1166	117	10.0343
KX219797 ck/CH/LXJ/02I/16 China	3498	1166	125	10.7204
KX219800 ck/CH/LSD/130611/16 China	3498	1166	127	10.8919
KX219801 ck/CH/LSD/120437/16 China	3498	1166	130	11.1492
KX236001 ck/CH/LSD/03I/16 China	3498	1166	122	10.4631
KX236007 ck/CH/LSD/100408/16 China	3498	1166	118	10.1201
KX236009 ck/CH/LSX/130132/16 China	3498	1166	116	9.94854
KX252772 ck/CH/LSHH/03II/16 China	3498	1166	125	10.7204
KX252777 ck/CH/LSD/07I/16 China	3498	1166	124	10.6346
KX252778 ck/CH/LJL/05I/16 China	3498	1166	118	10.1201
KX252779 ck/CH/LLN/06I/16 China	3498	1166	131	11.235
KX252785 ck/CH/LSD/100311/16 China	3498	1166	122	10.4631
KX252787 ck/CH/LLN/131040/16/ China	3498	1166	121	10.3774
KX252789 ck/CH/LHLJ/090605/16 China	3498	1166	129	11.0635
KX259250 ck/CH/LJS/101113/16 China	3498	1166	117	10.0343
KX272465 AR251-15/14 Sudan	3498	1166	129	11.0635
KX275391 ck/CH/LHLJ/140927/16 China	3498	1166	124	10.6346
KX302862 ck/CH/LJS/101111/16 China	3498	1166	118	10.1201
KX364293 ck/CH/LJL/07III/16 China	3498	1166	124	10.6346
KX364299 ck/CH/LSD/101223/16 China	3498	1166	117	10.0343
KX375805 ck/CH/LJS/07V/16 China	3471	1157	125	10.8038
KY047602 gCoV/Ck/Pol/G052/16 Poland	3492	1164	118	10.1375
KY407556 gCoV/ck/Chi/I0114/14 China	3507	1169	118	10.0941
KY933089 1148-A/field/17 UK	3498	1166	122	10.4631
KY933090 L1148/vaccine/17 UK	3498	1166	120	10.2916
MG021194 gCoV/Ck/IT/624I/96 Italy	3501	1167	131	11.2254
MH539771 IBV/SES/15AB-01 Canada	3489	1163	125	10.7481
MH539772 IBV/SES/15SK-02 Canada	3462	1154	124	10.7452
MK032177 gCoV/ck/Chi/I0724/17 China	3498	1166	127	10.8919
MK032179 gCoV/ck/Chi/I0922/17 China	3498	1166	127	10.8919
MK032180 gCoV/ck/China/I0737/17 China	3498	1166	123	10.5489
MK032181 gCoV/ck/Chi/I0347/11 China	3471	1157	124	10.7174
MK574042 ck/CH/LHB/110615/19 China	3516	1172	131	11.1775
MK574043 ck/CH/LHB/110627/19 China	3516	1172	131	11.1775
MK581202 gCoV/Ck/Pol/80/89 Poland	3507	1169	123	10.5218
MK581203 gCoV/Ck/Pol/162/97 Poland	3510	1170	118	10.0855
MK581204 gCoV/Ck/Pol/255/97 Poland	3492	1164	115	9.87973
MK581205 gCoV/Ck/Pol/548/04 Poland	3498	1166	123	10.5489
MK581206 gCoV/Ck/Pol/195/12 Poland	3483	1161	119	10.2498
MK581207 gCoV/Ck/Pol/G103/16 Poland	3492	1164	118	10.1375
MK581208 gCoV/Ck/Pol/G225/17 Poland	3492	1164	119	10.2234
MK618759 K047-12/12 Korea	3489	1163	130	11.178
MK728875 M41-CK/17 UK	3462	1154	123	10.6586
MK937830 M41/19 China	3462	1154	124	10.7452
MN548285 CR88 (4/91)/88 France	3468	1156	118	10.2076
MN548286 D1466/84 UK	3456	1152	114	9.89583
MN548288 Italy02/02 Italy	3498	1166	122	10.4631
MN548289 QX UK	3498	1166	121	10.3774
MN987231 IBV/ck/EGY-Monuf/USC-3/13 Egypt	3492	1164	115	9.87973
MT505388 CK/CH/SCMY/160315/20 China	3498	1166	124	10.6346
MT591566 CK/DE/IB80/16 Germany	3486	1162	125	10.7573
MW429061 IBV/M41/Y28 China	3462	1154	124	10.7452
MW429062 IBV/M41/N56 China	3462	1154	124	10.7452
MW446887 IBV/M41/Y192 China	3462	1154	124	10.7452
MW446888 IBV/M41/Y27 China	3462	1154	124	10.7452
MZ367369 IBV/Ck/Bel/4134_001/19 Belgium	3495	1165	122	10.4721
OM525802 D532/9/CH/05	3498	1166	122	10.4631
OM525803 D535/4/FR/05	3498	1166	123	10.5489
OM525804 D591/2/GR/05	3498	1166	151	12.9503
OM525805 D683/HU/06	3498	1166	119	10.2058
OM525806 D722/SK/06	3498	1166	122	10.4631
			Average=	10.5499
			SD=	0.39618

## Sheet: 3a
Table S4d. Protein size in basepairs (bp), amino acids (aa), number of antigenic sites, and the ratio between antigenic sites and residues for gene 3a of sequences of the QX dataset.
	Size (bp)	aa residues	# antigenic sites	Antigenic site/aa residue
FN430414 ITA/90254/05 Italy	174	58	6	10.3448
FN430415 NGA/A116E7/06 Nigeria	174	58	5	8.62069
HM245924 CQ04-1/04 China	174	58	3	5.17241
HQ848267 GX-YL5/05 China	174	58	4	6.89655
JQ088078 CK/SWE/065/8946/10 Sweden	174	58	5	8.62069
KF377577 4/91 vaccine China	174	58	3	5.17241
KF411041 CK/CH/LGX/091109/13 China	174	58	5	8.62069
KJ135013 IBVUkr27/11 Ukraine	174	58	3	5.17241
KJ425496 ck/CH/LHB/130573 China	174	58	4	6.89655
KJ425497 ck/CH/LHB/130598/14 China	174	58	4	6.89655
KJ425504 ck/CH/LHJL/091205 China	174	58	3	5.17241
KJ435286 ck/CH/LSD/1112150 China	174	58	3	5.17241
KP036502 ck/CH/LHLJ/140906 China	174	58	3	5.17241
KP036503 ck/CH/LHB/121010 China	174	58	3	5.17241
KP036504 ck/CH/LHB/130630 China	174	58	3	5.17241
KP118880 ck/CH/LHB/130927/14 China	174	58	3	5.17241
KP118881 ck/CH/LBJ/140413/14 China	174	58	3	5.17241
KP118882 ck/CH/LBJ/140402/14 China	174	58	3	5.17241
KP118883 ck/CH/LHB/121041 China	174	58	3	5.17241
KP118884 ck/CH/LSD/110651/15 China	174	58	3	5.17241
KP118885 ck/CH/LSD/110857/14 China	174	58	3	5.17241
KP118886 ck/CH/LSD/111235/14 China	174	58	2	3.44828
KP118887 ck/CH/LHB/140532/14 China	174	58	3	5.17241
KP118888 ck/CH/LLN/130102/15 China	174	58	3	5.17241
KP118891 ck/CH/LHLJ/111246/14 China	174	58	3	5.17241
KP118892 ck/CH/LLN/120101 China	174	58	3	5.17241
KP118893 ck/CH/LSD/110410/14 China	174	58	3	5.17241
KP343691 ck/CH/LGX/130530 China	174	58	4	6.89655
KP662631 ck/ZA/3665/11 South Africa	174	58	4	6.89655
KR231009 B1648/84 Belgium	174	58	4	6.89655
KR608272 LDT3-A/03 China	174	58	4	6.89655
KR822424 TCoV/080385d/08 France	174	58	4	6.89655
KT736032 ck/CHLDL150434-II/16 China	174	58	4	6.89655
KT886454 gCoV/Ck/Pol/74/09 Poland	174	58	4	6.89655
KU356856 ck/CH/SCYB/140913/25 China	174	58	4	6.89655
KU900739 QIA-03342/03 Korea	174	58	5	8.62069
KU900744 QIA-Q43/06 Korea	174	58	5	8.62069
KX185058 ck/CH/LGS/08I/16 China	174	58	5	8.62069
KX219791 ck/CH/LHLJ/07I/16 China	174	58	5	8.62069
KX219792 ck/CH/LGS/06I/16 China	174	58	5	8.62069
KX219794 ck/CH/LJS/101109/16 China	174	58	5	8.62069
KX219797 ck/CH/LXJ/02I/16 China	174	58	5	8.62069
KX219800 ck/CH/LSD/130611/16 China	174	58	5	8.62069
KX219801 ck/CH/LSD/120437/16 China	174	58	4	6.89655
KX236001 ck/CH/LSD/03I/16 China	144	48	4	8.33333
KX236007 ck/CH/LSD/100408/16 China	174	58	4	6.89655
KX236009 ck/CH/LSX/130132/16 China	174	58	5	8.62069
KX252772 ck/CH/LSHH/03II/16 China	174	58	4	6.89655
KX252777 ck/CH/LSD/07I/16 China	174	58	4	6.89655
KX252778 ck/CH/LJL/05I/16 China	174	58	5	8.62069
KX252779 ck/CH/LLN/06I/16 China	174	58	3	5.17241
KX252785 ck/CH/LSD/100311/16 China	174	58	5	8.62069
KX252787 ck/CH/LLN/131040/16/ China	174	58	5	8.62069
KX252789 ck/CH/LHLJ/090605/16 China	174	58	5	8.62069
KX259250 ck/CH/LJS/101113/16 China	174	58	5	8.62069
KX272465 AR251-15/14 Sudan	174	58	4	6.89655
KX275391 ck/CH/LHLJ/140927/16 China	174	58	4	6.89655
KX302862 ck/CH/LJS/101111/16 China	174	58	5	8.62069
KX364293 ck/CH/LJL/07III/16 China	174	58	5	8.62069
KX364299 ck/CH/LSD/101223/16 China	174	58	5	8.62069
KX375805 ck/CH/LJS/07V/16 China	174	58	5	8.62069
KY047602 gCoV/Ck/Pol/G052/16 Poland	174	58	5	8.62069
KY407556 gCoV/ck/Chi/I0114/14 China	174	58	4	6.89655
KY933089 1148-A/field/17 UK	174	58	5	8.62069
KY933090 L1148/vaccine/17 UK	174	58	5	8.62069
MG021194 gCoV/Ck/IT/624I/96 Italy	174	58	6	10.3448
MH539771 IBV/SES/15AB-01 Canada	174	58	3	5.17241
MH539772 IBV/SES/15SK-02 Canada	174	58	3	5.17241
MK032177 gCoV/ck/Chi/I0724/17 China	174	58	3	5.17241
MK032179 gCoV/ck/Chi/I0922/17 China	174	58	3	5.17241
MK032180 gCoV/ck/China/I0737/17 China	174	58	3	5.17241
MK032181 gCoV/ck/Chi/I0347/11 China	174	58	5	8.62069
MK574042 ck/CH/LHB/110615/19 China	174	58	3	5.17241
MK574043 ck/CH/LHB/110627/19 China	174	58	3	5.17241
MK581202 gCoV/Ck/Pol/80/89 Poland	174	58	4	6.89655
MK581203 gCoV/Ck/Pol/162/97 Poland	174	58	3	5.17241
MK581204 gCoV/Ck/Pol/255/97 Poland	174	58	4	6.89655
MK581205 gCoV/Ck/Pol/548/04 Poland	174	58	5	8.62069
MK581206 gCoV/Ck/Pol/195/12 Poland	174	58	3	5.17241
MK581207 gCoV/Ck/Pol/G103/16 Poland	174	58	5	8.62069
MK581208 gCoV/Ck/Pol/G225/17 Poland	174	58	5	8.62069
MK618759 K047-12/12 Korea	174	58	5	8.62069
MK728875 M41-CK/17 UK	174	58	3	5.17241
MK937830 M41/19 China	174	58	3	5.17241
MN548285 CR88 (4/91)/88 France	174	58	4	6.89655
MN548286 D1466/84 UK	174	58	4	6.89655
MN548288 Italy02/02 Italy	174	58	6	10.3448
MN548289 QX UK	174	58	5	8.62069
MN987231 IBV/ck/EGY-Monuf/USC-3/13 Egypt	174	58	5	8.62069
MT505388 CK/CH/SCMY/160315/20 China	174	58	4	6.89655
MT591566 CK/DE/IB80/16 Germany	174	58	4	6.89655
MW429061 IBV/M41/Y28 China	174	58	3	5.17241
MW429062 IBV/M41/N56 China	174	58	3	5.17241
MW446887 IBV/M41/Y192 China	174	58	3	5.17241
MW446888 IBV/M41/Y27 China	174	58	3	5.17241
MZ367369 IBV/Ck/Bel/4134_001/19 Belgium	174	58	3	5.17241
OM525802 D532/9/CH/05	174	58	5	8.62069
OM525803 D535/4/FR/05	174	58	5	8.62069
OM525804 D591/2/GR/05	174	58	7	12.069
OM525805 D683/HU/06	174	58	4	6.89655
OM525806 D722/SK/06	174	58	3	5.17241
			Average=	6.96199
			SD=	1.68533

## Sheet: 3b
Table S4e. Protein size in basepairs (bp), amino acids (aa), number of antigenic sites, and the ratio between antigenic sites and residues for gene 3b of sequences of the QX dataset.
	Size (bp)	aa residues	# antigenic sites	Antigenic site/aa residue
FN430414 ITA/90254/05 Italy	192	64	6	9.375
FN430415 NGA/A116E7/06 Nigeria	195	65	9	13.8462
HM245924 CQ04-1/04 China	189	63	7	11.1111
HQ848267 GX-YL5/05 China	219	73	7	9.58904
JQ088078 CK/SWE/065/8946/10 Sweden	192	64	6	9.375
KF377577 4/91 vaccine China	195	65	5	7.69231
KF411041 CK/CH/LGX/091109/13 China	189	63	9	14.2857
KJ135013 IBVUkr27/11 Ukraine	195	65	6	9.23077
KJ425496 ck/CH/LHB/130573 China	189	63	8	12.6984
KJ425497 ck/CH/LHB/130598/14 China	195	65	9	13.8462
KJ425504 ck/CH/LHJL/091205 China	195	65	9	13.8462
KJ435286 ck/CH/LSD/1112150 China	195	65	9	13.8462
KP036502 ck/CH/LHLJ/140906 China	195	65	5	7.69231
KP036503 ck/CH/LHB/121010 China	195	65	5	7.69231
KP036504 ck/CH/LHB/130630 China	195	65	5	7.69231
KP118880 ck/CH/LHB/130927/14 China	195	65	5	7.69231
KP118881 ck/CH/LBJ/140413/14 China	195	65	5	7.69231
KP118882 ck/CH/LBJ/140402/14 China	195	65	5	7.69231
KP118883 ck/CH/LHB/121041 China	195	65	5	7.69231
KP118884 ck/CH/LSD/110651/15 China	195	65	5	7.69231
KP118885 ck/CH/LSD/110857/14 China	195	65	5	7.69231
KP118886 ck/CH/LSD/111235/14 China	189	63	8	12.6984
KP118887 ck/CH/LHB/140532/14 China	195	65	5	7.69231
KP118888 ck/CH/LLN/130102/15 China	195	65	5	7.69231
KP118891 ck/CH/LHLJ/111246/14 China	195	65	5	7.69231
KP118892 ck/CH/LLN/120101 China	195	65	5	7.69231
KP118893 ck/CH/LSD/110410/14 China	195	65	5	7.69231
KP343691 ck/CH/LGX/130530 China	189	63	8	12.6984
KP662631 ck/ZA/3665/11 South Africa	192	64	6	9.375
KR231009 B1648/84 Belgium	195	65	6	9.23077
KR608272 LDT3-A/03 China	189	63	8	12.6984
KR822424 TCoV/080385d/08 France	195	65	7	10.7692
KT736032 ck/CHLDL150434-II/16 China	189	63	8	12.6984
KT886454 gCoV/Ck/Pol/74/09 Poland	192	64	6	9.375
KU356856 ck/CH/SCYB/140913/25 China	189	63	8	12.6984
KU900739 QIA-03342/03 Korea	195	65	6	9.23077
KU900744 QIA-Q43/06 Korea	195	65	6	9.23077
KX185058 ck/CH/LGS/08I/16 China	189	63	9	14.2857
KX219791 ck/CH/LHLJ/07I/16 China	189	63	9	14.2857
KX219792 ck/CH/LGS/06I/16 China	189	63	9	14.2857
KX219794 ck/CH/LJS/101109/16 China	189	63	8	12.6984
KX219797 ck/CH/LXJ/02I/16 China	192	64	8	12.5
KX219800 ck/CH/LSD/130611/16 China	189	63	9	14.2857
KX219801 ck/CH/LSD/120437/16 China	171	57	7	12.2807
KX236001 ck/CH/LSD/03I/16 China	192	64	8	12.5
KX236007 ck/CH/LSD/100408/16 China	189	63	8	12.6984
KX236009 ck/CH/LSX/130132/16 China	189	63	9	14.2857
KX252772 ck/CH/LSHH/03II/16 China	189	63	9	14.2857
KX252777 ck/CH/LSD/07I/16 China	189	63	8	12.6984
KX252778 ck/CH/LJL/05I/16 China	192	64	9	14.0625
KX252779 ck/CH/LLN/06I/16 China	189	63	5	7.93651
KX252785 ck/CH/LSD/100311/16 China	189	63	9	14.2857
KX252787 ck/CH/LLN/131040/16/ China	189	63	9	14.2857
KX252789 ck/CH/LHLJ/090605/16 China	189	63	10	15.873
KX259250 ck/CH/LJS/101113/16 China	189	63	8	12.6984
KX272465 AR251-15/14 Sudan	192	64	7	10.9375
KX275391 ck/CH/LHLJ/140927/16 China	192	64	7	10.9375
KX302862 ck/CH/LJS/101111/16 China	189	63	9	14.2857
KX364293 ck/CH/LJL/07III/16 China	189	63	9	14.2857
KX364299 ck/CH/LSD/101223/16 China	189	63	10	15.873
KX375805 ck/CH/LJS/07V/16 China	189	63	9	14.2857
KY047602 gCoV/Ck/Pol/G052/16 Poland	192	64	9	14.0625
KY407556 gCoV/ck/Chi/I0114/14 China	189	63	7	11.1111
KY933089 1148-A/field/17 UK	192	64	6	9.375
KY933090 L1148/vaccine/17 UK	192	64	6	9.375
MG021194 gCoV/Ck/IT/624I/96 Italy	192	64	6	9.375
MH539771 IBV/SES/15AB-01 Canada	195	65	9	13.8462
MH539772 IBV/SES/15SK-02 Canada	195	65	9	13.8462
MK032177 gCoV/ck/Chi/I0724/17 China	195	65	5	7.69231
MK032179 gCoV/ck/Chi/I0922/17 China	195	65	5	7.69231
MK032180 gCoV/ck/China/I0737/17 China	195	65	5	7.69231
MK032181 gCoV/ck/Chi/I0347/11 China	189	63	11	17.4603
MK574042 ck/CH/LHB/110615/19 China	189	63	4	6.34921
MK574043 ck/CH/LHB/110627/19 China	189	63	4	6.34921
MK581202 gCoV/Ck/Pol/80/89 Poland	195	65	6	9.23077
MK581203 gCoV/Ck/Pol/162/97 Poland	195	65	6	9.23077
MK581204 gCoV/Ck/Pol/255/97 Poland	195	65	7	10.7692
MK581205 gCoV/Ck/Pol/548/04 Poland	195	65	7	10.7692
MK581206 gCoV/Ck/Pol/195/12 Poland	195	65	6	9.23077
MK581207 gCoV/Ck/Pol/G103/16 Poland	192	64	9	14.0625
MK581208 gCoV/Ck/Pol/G225/17 Poland	192	64	9	14.0625
MK618759 K047-12/12 Korea	189	63	9	14.2857
MK728875 M41-CK/17 UK	195	65	9	13.8462
MK937830 M41/19 China	195	65	9	13.8462
MN548285 CR88 (4/91)/88 France	195	65	6	9.23077
MN548286 D1466/84 UK	195	65	6	9.23077
MN548288 Italy02/02 Italy	195	65	6	9.23077
MN548289 QX UK	192	64	6	9.375
MN987231 IBV/ck/EGY-Monuf/USC-3/13 Egypt	192	64	5	7.8125
MT505388 CK/CH/SCMY/160315/20 China	192	64	7	10.9375
MT591566 CK/DE/IB80/16 Germany	195	65	5	7.69231
MW429061 IBV/M41/Y28 China	195	65	9	13.8462
MW429062 IBV/M41/N56 China	195	65	9	13.8462
MW446887 IBV/M41/Y192 China	195	65	9	13.8462
MW446888 IBV/M41/Y27 China	195	65	9	13.8462
MZ367369 IBV/Ck/Bel/4134_001/19 Belgium	195	65	5	7.69231
OM525802 D532/9/CH/05	192	64	7	10.9375
OM525803 D535/4/FR/05	192	64	6	9.375
OM525804 D591/2/GR/05	192	64	9	14.0625
OM525805 D683/HU/06	195	65	8	12.3077
OM525806 D722/SK/06	192	64	7	10.9375
			Average=	11.146
			SD=	2.73332

## Sheet: Envelope
Table S4f. Protein size in basepairs (bp), amino acids (aa), number of antigenic sites, and the ratio between antigenic sites and residues for the envelope gene of sequences of the QX dataset.
	Size (bp)	aa residues	# antigenic sites	Antigenic site/aa residue
FN430414 ITA/90254/05 Italy	333	111	15	13.5135
FN430415 NGA/A116E7/06 Nigeria	279	93	11	11.828
HM245924 CQ04-1/04 China	360	120	14	11.6667
HQ848267 GX-YL5/05 China	330	110	14	12.7273
JQ088078 CK/SWE/065/8946/10 Sweden	333	111	13	11.7117
KF377577 4/91 vaccine China	321	107	15	14.0187
KF411041 CK/CH/LGX/091109/13 China	327	109	14	12.844
KJ135013 IBVUkr27/11 Ukraine	285	95	12	12.6316
KJ425496 ck/CH/LHB/130573 China	327	109	14	12.844
KJ425497 ck/CH/LHB/130598/14 China	327	109	13	11.9266
KJ425504 ck/CH/LHJL/091205 China	330	110	14	12.7273
KJ435286 ck/CH/LSD/1112150 China	330	110	14	12.7273
KP036502 ck/CH/LHLJ/140906 China	321	107	15	14.0187
KP036503 ck/CH/LHB/121010 China	321	107	15	14.0187
KP036504 ck/CH/LHB/130630 China	321	107	15	14.0187
KP118880 ck/CH/LHB/130927/14 China	321	107	15	14.0187
KP118881 ck/CH/LBJ/140413/14 China	321	107	15	14.0187
KP118882 ck/CH/LBJ/140402/14 China	321	107	15	14.0187
KP118883 ck/CH/LHB/121041 China	321	107	15	14.0187
KP118884 ck/CH/LSD/110651/15 China	321	107	15	14.0187
KP118885 ck/CH/LSD/110857/14 China	321	107	15	14.0187
KP118886 ck/CH/LSD/111235/14 China	321	107	15	14.0187
KP118887 ck/CH/LHB/140532/14 China	321	107	15	14.0187
KP118888 ck/CH/LLN/130102/15 China	321	107	15	14.0187
KP118891 ck/CH/LHLJ/111246/14 China	321	107	15	14.0187
KP118892 ck/CH/LLN/120101 China	321	107	15	14.0187
KP118893 ck/CH/LSD/110410/14 China	321	107	15	14.0187
KP343691 ck/CH/LGX/130530 China	327	109	14	12.844
KP662631 ck/ZA/3665/11 South Africa	333	111	15	13.5135
KR231009 B1648/84 Belgium	285	95	11	11.5789
KR608272 LDT3-A/03 China	309	103	14	13.5922
KR822424 TCoV/080385d/08 France	282	94	12	12.766
KT736032 ck/CHLDL150434-II/16 China	237	79	13	16.4557
KT886454 gCoV/Ck/Pol/74/09 Poland	333	111	15	13.5135
KU356856 ck/CH/SCYB/140913/25 China	327	109	14	12.844
KU900739 QIA-03342/03 Korea	330	110	15	13.6364
KU900744 QIA-Q43/06 Korea	330	110	15	13.6364
KX185058 ck/CH/LGS/08I/16 China	327	109	15	13.7615
KX219791 ck/CH/LHLJ/07I/16 China	327	109	15	13.7615
KX219792 ck/CH/LGS/06I/16 China	327	109	15	13.7615
KX219794 ck/CH/LJS/101109/16 China	327	109	15	13.7615
KX219797 ck/CH/LXJ/02I/16 China	330	110	14	12.7273
KX219800 ck/CH/LSD/130611/16 China	327	109	15	13.7615
KX219801 ck/CH/LSD/120437/16 China	327	109	14	12.844
KX236001 ck/CH/LSD/03I/16 China	327	109	15	13.7615
KX236007 ck/CH/LSD/100408/16 China	327	109	14	12.844
KX236009 ck/CH/LSX/130132/16 China	327	109	14	12.844
KX252772 ck/CH/LSHH/03II/16 China	330	110	13	11.8182
KX252777 ck/CH/LSD/07I/16 China	327	109	15	13.7615
KX252778 ck/CH/LJL/05I/16 China	333	111	15	13.5135
KX252779 ck/CH/LLN/06I/16 China	309	103	15	14.5631
KX252785 ck/CH/LSD/100311/16 China	327	109	14	12.844
KX252787 ck/CH/LLN/131040/16/ China	327	109	15	13.7615
KX252789 ck/CH/LHLJ/090605/16 China	327	109	14	12.844
KX259250 ck/CH/LJS/101113/16 China	327	109	15	13.7615
KX272465 AR251-15/14 Sudan	333	111	15	13.5135
KX275391 ck/CH/LHLJ/140927/16 China	330	110	15	13.6364
KX302862 ck/CH/LJS/101111/16 China	327	109	15	13.7615
KX364293 ck/CH/LJL/07III/16 China	327	109	15	13.7615
KX364299 ck/CH/LSD/101223/16 China	327	109	15	13.7615
KX375805 ck/CH/LJS/07V/16 China	327	109	15	13.7615
KY047602 gCoV/Ck/Pol/G052/16 Poland	285	95	12	12.6316
KY407556 gCoV/ck/Chi/I0114/14 China	327	109	15	13.7615
KY933089 1148-A/field/17 UK	333	111	15	13.5135
KY933090 L1148/vaccine/17 UK	333	111	15	13.5135
MG021194 gCoV/Ck/IT/624I/96 Italy	288	96	10	10.4167
MH539771 IBV/SES/15AB-01 Canada	330	110	14	12.7273
MH539772 IBV/SES/15SK-02 Canada	330	110	14	12.7273
MK032177 gCoV/ck/Chi/I0724/17 China	321	107	15	14.0187
MK032179 gCoV/ck/Chi/I0922/17 China	321	107	15	14.0187
MK032180 gCoV/ck/China/I0737/17 China	321	107	15	14.0187
MK032181 gCoV/ck/Chi/I0347/11 China	327	109	14	12.844
MK574042 ck/CH/LHB/110615/19 China	312	104	15	14.4231
MK574043 ck/CH/LHB/110627/19 China	312	104	15	14.4231
MK581202 gCoV/Ck/Pol/80/89 Poland	324	108	14	12.963
MK581203 gCoV/Ck/Pol/162/97 Poland	285	95	15	15.7895
MK581204 gCoV/Ck/Pol/255/97 Poland	282	94	13	13.8298
MK581205 gCoV/Ck/Pol/548/04 Poland	330	110	15	13.6364
MK581206 gCoV/Ck/Pol/195/12 Poland	333	111	16	14.4144
MK581207 gCoV/Ck/Pol/G103/16 Poland	285	95	12	12.6316
MK581208 gCoV/Ck/Pol/G225/17 Poland	285	95	12	12.6316
MK618759 K047-12/12 Korea	330	110	15	13.6364
MK728875 M41-CK/17 UK	330	110	14	12.7273
MK937830 M41/19 China	330	110	14	12.7273
MN548285 CR88 (4/91)/88 France	282	94	12	12.766
MN548286 D1466/84 UK	282	94	11	11.7021
MN548288 Italy02/02 Italy	282	94	13	13.8298
MN548289 QX UK	333	111	15	13.5135
MN987231 IBV/ck/EGY-Monuf/USC-3/13 Egypt	285	95	13	13.6842
MT505388 CK/CH/SCMY/160315/20 China	282	94	15	15.9574
MT591566 CK/DE/IB80/16 Germany	282	94	14	14.8936
MW429061 IBV/M41/Y28 China	330	110	14	12.7273
MW429062 IBV/M41/N56 China	330	110	14	12.7273
MW446887 IBV/M41/Y192 China	330	110	14	12.7273
MW446888 IBV/M41/Y27 China	330	110	14	12.7273
MZ367369 IBV/Ck/Bel/4134_001/19 Belgium	321	107	15	14.0187
OM525802 D532/9/CH/05	333	111	15	13.5135
OM525803 D535/4/FR/05	333	111	15	13.5135
OM525804 D591/2/GR/05	333	111	18	16.2162
OM525805 D683/HU/06	333	111	14	12.6126
OM525806 D722/SK/06	333	111	15	13.5135
			Average=	13.4395
			SD=	0.933045

## Sheet: Membrane
Table S4g. Protein size in basepairs (bp), amino acids (aa), number of antigenic sites, and the ratio between antigenic sites and residues for the membrane gene of sequences of the QX dataset.
	Size (bp)	aa residues	# antigenic sites	Antigenic site/aa residue
FN430414 ITA/90254/05 Italy	777	259	31	11.9691
FN430415 NGA/A116E7/06 Nigeria	300	100	11	11
HM245924 CQ04-1/04 China	681	227	25	11.0132
HQ848267 GX-YL5/05 China	681	227	27	11.8943
JQ088078 CK/SWE/065/8946/10 Sweden	714	238	26	10.9244
KF377577 4/91 vaccine China	669	223	24	10.7623
KF411041 CK/CH/LGX/091109/13 China	675	225	24	10.6667
KJ135013 IBVUkr27/11 Ukraine	681	227	27	11.8943
KJ425496 ck/CH/LHB/130573 China	678	226	25	11.0619
KJ425497 ck/CH/LHB/130598/14 China	678	226	28	12.3894
KJ425504 ck/CH/LHJL/091205 China	678	226	28	12.3894
KJ435286 ck/CH/LSD/1112150 China	678	226	28	12.3894
KP036502 ck/CH/LHLJ/140906 China	669	223	24	10.7623
KP036503 ck/CH/LHB/121010 China	669	223	24	10.7623
KP036504 ck/CH/LHB/130630 China	669	223	24	10.7623
KP118880 ck/CH/LHB/130927/14 China	669	223	24	10.7623
KP118881 ck/CH/LBJ/140413/14 China	669	223	24	10.7623
KP118882 ck/CH/LBJ/140402/14 China	669	223	24	10.7623
KP118883 ck/CH/LHB/121041 China	669	223	24	10.7623
KP118884 ck/CH/LSD/110651/15 China	669	223	24	10.7623
KP118885 ck/CH/LSD/110857/14 China	669	223	24	10.7623
KP118886 ck/CH/LSD/111235/14 China	678	226	26	11.5044
KP118887 ck/CH/LHB/140532/14 China	669	223	24	10.7623
KP118888 ck/CH/LLN/130102/15 China	669	223	24	10.7623
KP118891 ck/CH/LHLJ/111246/14 China	669	223	24	10.7623
KP118892 ck/CH/LLN/120101 China	645	215	23	10.6977
KP118893 ck/CH/LSD/110410/14 China	669	223	24	10.7623
KP343691 ck/CH/LGX/130530 China	678	226	25	11.0619
KP662631 ck/ZA/3665/11 South Africa	777	259	29	11.1969
KR231009 B1648/84 Belgium	678	226	25	11.0619
KR608272 LDT3-A/03 China	678	226	25	11.0619
KR822424 TCoV/080385d/08 France	672	224	26	11.6071
KT736032 ck/CHLDL150434-II/16 China	678	226	26	11.5044
KT886454 gCoV/Ck/Pol/74/09 Poland	777	259	31	11.9691
KU356856 ck/CH/SCYB/140913/25 China	678	226	25	11.0619
KU900739 QIA-03342/03 Korea	777	259	32	12.3552
KU900744 QIA-Q43/06 Korea	777	259	32	12.3552
KX185058 ck/CH/LGS/08I/16 China	678	226	25	11.0619
KX219791 ck/CH/LHLJ/07I/16 China	678	226	24	10.6195
KX219792 ck/CH/LGS/06I/16 China	678	226	24	10.6195
KX219794 ck/CH/LJS/101109/16 China	678	226	25	11.0619
KX219797 ck/CH/LXJ/02I/16 China	678	226	25	11.0619
KX219800 ck/CH/LSD/130611/16 China	678	226	24	10.6195
KX219801 ck/CH/LSD/120437/16 China	678	226	25	11.0619
KX236001 ck/CH/LSD/03I/16 China	774	258	31	12.0155
KX236007 ck/CH/LSD/100408/16 China	678	226	27	11.9469
KX236009 ck/CH/LSX/130132/16 China	678	226	25	11.0619
KX252772 ck/CH/LSHH/03II/16 China	681	227	25	11.0132
KX252777 ck/CH/LSD/07I/16 China	678	226	24	10.6195
KX252778 ck/CH/LJL/05I/16 China	681	227	27	11.8943
KX252779 ck/CH/LLN/06I/16 China	681	227	27	11.8943
KX252785 ck/CH/LSD/100311/16 China	678	226	25	11.0619
KX252787 ck/CH/LLN/131040/16/ China	678	226	25	11.0619
KX252789 ck/CH/LHLJ/090605/16 China	678	226	24	10.6195
KX259250 ck/CH/LJS/101113/16 China	678	226	25	11.0619
KX272465 AR251-15/14 Sudan	777	259	29	11.1969
KX275391 ck/CH/LHLJ/140927/16 China	678	226	25	11.0619
KX302862 ck/CH/LJS/101111/16 China	678	226	25	11.0619
KX364293 ck/CH/LJL/07III/16 China	678	226	24	10.6195
KX364299 ck/CH/LSD/101223/16 China	678	226	25	11.0619
KX375805 ck/CH/LJS/07V/16 China	678	226	24	10.6195
KY047602 gCoV/Ck/Pol/G052/16 Poland	681	227	29	12.7753
KY407556 gCoV/ck/Chi/I0114/14 China	678	226	25	11.0619
KY933089 1148-A/field/17 UK	777	259	30	11.583
KY933090 L1148/vaccine/17 UK	777	259	29	11.1969
MG021194 gCoV/Ck/IT/624I/96 Italy	681	227	26	11.4537
MH539771 IBV/SES/15AB-01 Canada	678	226	28	12.3894
MH539772 IBV/SES/15SK-02 Canada	678	226	28	12.3894
MK032177 gCoV/ck/Chi/I0724/17 China	669	223	24	10.7623
MK032179 gCoV/ck/Chi/I0922/17 China	669	223	24	10.7623
MK032180 gCoV/ck/China/I0737/17 China	669	223	24	10.7623
MK032181 gCoV/ck/Chi/I0347/11 China	678	226	24	10.6195
MK574042 ck/CH/LHB/110615/19 China	681	227	22	9.69163
MK574043 ck/CH/LHB/110627/19 China	681	227	22	9.69163
MK581202 gCoV/Ck/Pol/80/89 Poland	672	224	26	11.6071
MK581203 gCoV/Ck/Pol/162/97 Poland	681	227	27	11.8943
MK581204 gCoV/Ck/Pol/255/97 Poland	672	224	27	12.0536
MK581205 gCoV/Ck/Pol/548/04 Poland	777	259	32	12.3552
MK581206 gCoV/Ck/Pol/195/12 Poland	777	259	31	11.9691
MK581207 gCoV/Ck/Pol/G103/16 Poland	681	227	29	12.7753
MK581208 gCoV/Ck/Pol/G225/17 Poland	681	227	28	12.3348
MK618759 K047-12/12 Korea	681	227	27	11.8943
MK728875 M41-CK/17 UK	678	226	28	12.3894
MK937830 M41/19 China	678	226	28	12.3894
MN548285 CR88 (4/91)/88 France	678	226	31	13.7168
MN548286 D1466/84 UK	678	226	26	11.5044
MN548288 Italy02/02 Italy	681	227	28	12.3348
MN548289 QX UK	777	259	30	11.583
MN987231 IBV/ck/EGY-Monuf/USC-3/13 Egypt	681	227	26	11.4537
MT505388 CK/CH/SCMY/160315/20 China	669	223	25	11.2108
MT591566 CK/DE/IB80/16 Germany	681	227	23	10.1322
MW429061 IBV/M41/Y28 China	678	226	28	12.3894
MW429062 IBV/M41/N56 China	678	226	28	12.3894
MW446887 IBV/M41/Y192 China	678	226	28	12.3894
MW446888 IBV/M41/Y27 China	678	226	28	12.3894
MZ367369 IBV/Ck/Bel/4134_001/19 Belgium	669	223	24	10.7623
OM525802 D532/9/CH/05	777	259	31	11.9691
OM525803 D535/4/FR/05	777	259	30	11.583
OM525804 D591/2/GR/05	777	259	33	12.7413
OM525805 D683/HU/06	681	227	25	11.0132
OM525806 D722/SK/06	777	259	30	11.583
			Average=	11.3825
			SD=	0.73418

## Sheet: 5a
Table S4h. Protein size in basepairs (bp), amino acids (aa), number of antigenic sites, and the ratio between antigenic sites and residues for gene 5a of sequences of the QX dataset.
	Size (bp)	aa residues	# antigenic sites	Antigenic site/aa residue
FN430414 ITA/90254/05 Italy	198	66	6	9.09091
FN430415 NGA/A116E7/06 Nigeria	198	66	7	10.6061
HM245924 CQ04-1/04 China	198	66	8	12.1212
HQ848267 GX-YL5/05 China	198	66	8	12.1212
JQ088078 CK/SWE/065/8946/10 Sweden	198	66	6	9.09091
KF377577 4/91 vaccine China	198	66	7	10.6061
KF411041 CK/CH/LGX/091109/13 China	198	66	8	12.1212
KJ135013 IBVUkr27/11 Ukraine	201	67	7	10.4478
KJ425496 ck/CH/LHB/130573 China	198	66	7	10.6061
KJ425497 ck/CH/LHB/130598/14 China	198	66	7	10.6061
KJ425504 ck/CH/LHJL/091205 China	198	66	6	9.09091
KJ435286 ck/CH/LSD/1112150 China	198	66	6	9.09091
KP036502 ck/CH/LHLJ/140906 China	198	66	7	10.6061
KP036503 ck/CH/LHB/121010 China	198	66	7	10.6061
KP036504 ck/CH/LHB/130630 China	198	66	7	10.6061
KP118880 ck/CH/LHB/130927/14 China	198	66	7	10.6061
KP118881 ck/CH/LBJ/140413/14 China	198	66	7	10.6061
KP118882 ck/CH/LBJ/140402/14 China	198	66	7	10.6061
KP118883 ck/CH/LHB/121041 China	198	66	7	10.6061
KP118884 ck/CH/LSD/110651/15 China	198	66	7	10.6061
KP118885 ck/CH/LSD/110857/14 China	198	66	7	10.6061
KP118886 ck/CH/LSD/111235/14 China	198	66	7	10.6061
KP118887 ck/CH/LHB/140532/14 China	198	66	7	10.6061
KP118888 ck/CH/LLN/130102/15 China	198	66	7	10.6061
KP118891 ck/CH/LHLJ/111246/14 China	198	66	7	10.6061
KP118892 ck/CH/LLN/120101 China	198	66	7	10.6061
KP118893 ck/CH/LSD/110410/14 China	198	66	7	10.6061
KP343691 ck/CH/LGX/130530 China	198	66	7	10.6061
KP662631 ck/ZA/3665/11 South Africa	198	66	7	10.6061
KR231009 B1648/84 Belgium	198	66	6	9.09091
KR608272 LDT3-A/03 China	198	66	7	10.6061
KR822424 TCoV/080385d/08 France	198	66	6	9.09091
KT736032 ck/CHLDL150434-II/16 China	198	66	7	10.6061
KT886454 gCoV/Ck/Pol/74/09 Poland	198	66	6	9.09091
KU356856 ck/CH/SCYB/140913/25 China	198	66	7	10.6061
KU900739 QIA-03342/03 Korea	198	66	7	10.6061
KU900744 QIA-Q43/06 Korea	198	66	6	9.09091
KX185058 ck/CH/LGS/08I/16 China	198	66	8	12.1212
KX219791 ck/CH/LHLJ/07I/16 China	198	66	8	12.1212
KX219792 ck/CH/LGS/06I/16 China	198	66	8	12.1212
KX219794 ck/CH/LJS/101109/16 China	198	66	7	10.6061
KX219797 ck/CH/LXJ/02I/16 China	198	66	8	12.1212
KX219800 ck/CH/LSD/130611/16 China	198	66	7	10.6061
KX219801 ck/CH/LSD/120437/16 China	198	66	8	12.1212
KX236001 ck/CH/LSD/03I/16 China	198	66	6	9.09091
KX236007 ck/CH/LSD/100408/16 China	198	66	8	12.1212
KX236009 ck/CH/LSX/130132/16 China	198	66	7	10.6061
KX252772 ck/CH/LSHH/03II/16 China	198	66	6	9.09091
KX252777 ck/CH/LSD/07I/16 China	198	66	7	10.6061
KX252778 ck/CH/LJL/05I/16 China	198	66	8	12.1212
KX252779 ck/CH/LLN/06I/16 China	198	66	6	9.09091
KX252785 ck/CH/LSD/100311/16 China	198	66	7	10.6061
KX252787 ck/CH/LLN/131040/16/ China	198	66	8	12.1212
KX252789 ck/CH/LHLJ/090605/16 China	198	66	8	12.1212
KX259250 ck/CH/LJS/101113/16 China	198	66	7	10.6061
KX272465 AR251-15/14 Sudan	198	66	7	10.6061
KX275391 ck/CH/LHLJ/140927/16 China	198	66	8	12.1212
KX302862 ck/CH/LJS/101111/16 China	198	66	7	10.6061
KX364293 ck/CH/LJL/07III/16 China	198	66	7	10.6061
KX364299 ck/CH/LSD/101223/16 China	198	66	7	10.6061
KX375805 ck/CH/LJS/07V/16 China	198	66	8	12.1212
KY047602 gCoV/Ck/Pol/G052/16 Poland	198	66	6	9.09091
KY407556 gCoV/ck/Chi/I0114/14 China	198	66	8	12.1212
KY933089 1148-A/field/17 UK	198	66	8	12.1212
KY933090 L1148/vaccine/17 UK	198	66	8	12.1212
MG021194 gCoV/Ck/IT/624I/96 Italy	198	66	6	9.09091
MH539771 IBV/SES/15AB-01 Canada	198	66	6	9.09091
MH539772 IBV/SES/15SK-02 Canada	198	66	6	9.09091
MK032177 gCoV/ck/Chi/I0724/17 China	198	66	7	10.6061
MK032179 gCoV/ck/Chi/I0922/17 China	198	66	7	10.6061
MK032180 gCoV/ck/China/I0737/17 China	198	66	7	10.6061
MK032181 gCoV/ck/Chi/I0347/11 China	198	66	7	10.6061
MK574042 ck/CH/LHB/110615/19 China	198	66	7	10.6061
MK574043 ck/CH/LHB/110627/19 China	198	66	7	10.6061
MK581202 gCoV/Ck/Pol/80/89 Poland	198	66	7	10.6061
MK581203 gCoV/Ck/Pol/162/97 Poland	198	66	5	7.57576
MK581204 gCoV/Ck/Pol/255/97 Poland	201	67	6	8.95522
MK581205 gCoV/Ck/Pol/548/04 Poland	201	67	6	8.95522
MK581206 gCoV/Ck/Pol/195/12 Poland	198	66	7	10.6061
MK581207 gCoV/Ck/Pol/G103/16 Poland	198	66	6	9.09091
MK581208 gCoV/Ck/Pol/G225/17 Poland	198	66	6	9.09091
MK618759 K047-12/12 Korea	198	66	7	10.6061
MK728875 M41-CK/17 UK	198	66	6	9.09091
MK937830 M41/19 China	198	66	6	9.09091
MN548285 CR88 (4/91)/88 France	201	67	6	8.95522
MN548286 D1466/84 UK	198	66	6	9.09091
MN548288 Italy02/02 Italy	201	67	6	8.95522
MN548289 QX UK	198	66	8	12.1212
MN987231 IBV/ck/EGY-Monuf/USC-3/13 Egypt	198	66	6	9.09091
MT505388 CK/CH/SCMY/160315/20 China	198	66	8	12.1212
MT591566 CK/DE/IB80/16 Germany	198	66	6	9.09091
MW429061 IBV/M41/Y28 China	198	66	6	9.09091
MW429062 IBV/M41/N56 China	198	66	6	9.09091
MW446887 IBV/M41/Y192 China	198	66	6	9.09091
MW446888 IBV/M41/Y27 China	198	66	6	9.09091
MZ367369 IBV/Ck/Bel/4134_001/19 Belgium	198	66	7	10.6061
OM525802 D532/9/CH/05	198	66	8	12.1212
OM525803 D535/4/FR/05	198	66	8	12.1212
OM525804 D591/2/GR/05	201	67	6	8.95522
OM525805 D683/HU/06	198	66	7	10.6061
OM525806 D722/SK/06	198	66	7	10.6061
			Average=	10.4178
			SD=	1.12761

## Sheet: 5b
Table S4i. Protein size in basepairs (bp), amino acids (aa), number of antigenic sites, and the ratio between antigenic sites and residues for gene 5b of sequences of the QX dataset.
	Size (bp)	aa residues	# antigenic sites	Antigenic site/aa residue
FN430414 ITA/90254/05 Italy	249	83	5	6.0241
FN430415 NGA/A116E7/06 Nigeria	249	83	5	6.0241
HM245924 CQ04-1/04 China	249	83	5	6.0241
HQ848267 GX-YL5/05 China	249	83	5	6.0241
JQ088078 CK/SWE/065/8946/10 Sweden	249	83	7	8.43373
KF377577 4/91 vaccine China	249	83	5	6.0241
KF411041 CK/CH/LGX/091109/13 China	249	83	5	6.0241
KJ135013 IBVUkr27/11 Ukraine	249	83	6	7.22892
KJ425496 ck/CH/LHB/130573 China	273	91	8	8.79121
KJ425497 ck/CH/LHB/130598/14 China	249	83	5	6.0241
KJ425504 ck/CH/LHJL/091205 China	249	83	7	8.43373
KJ435286 ck/CH/LSD/1112150 China	249	83	6	7.22892
KP036502 ck/CH/LHLJ/140906 China	249	83	5	6.0241
KP036503 ck/CH/LHB/121010 China	249	83	5	6.0241
KP036504 ck/CH/LHB/130630 China	249	83	5	6.0241
KP118880 ck/CH/LHB/130927/14 China	249	83	5	6.0241
KP118881 ck/CH/LBJ/140413/14 China	249	83	5	6.0241
KP118882 ck/CH/LBJ/140402/14 China	249	83	5	6.0241
KP118883 ck/CH/LHB/121041 China	249	83	5	6.0241
KP118884 ck/CH/LSD/110651/15 China	249	83	5	6.0241
KP118885 ck/CH/LSD/110857/14 China	249	83	5	6.0241
KP118886 ck/CH/LSD/111235/14 China	249	83	6	7.22892
KP118887 ck/CH/LHB/140532/14 China	249	83	5	6.0241
KP118888 ck/CH/LLN/130102/15 China	249	83	5	6.0241
KP118891 ck/CH/LHLJ/111246/14 China	249	83	5	6.0241
KP118892 ck/CH/LLN/120101 China	249	83	5	6.0241
KP118893 ck/CH/LSD/110410/14 China	249	83	5	6.0241
KP343691 ck/CH/LGX/130530 China	273	91	8	8.79121
KP662631 ck/ZA/3665/11 South Africa	249	83	5	6.0241
KR231009 B1648/84 Belgium	249	83	6	7.22892
KR608272 LDT3-A/03 China	249	83	7	8.43373
KR822424 TCoV/080385d/08 France	249	83	7	8.43373
KT736032 ck/CHLDL150434-II/16 China	273	91	8	8.79121
KT886454 gCoV/Ck/Pol/74/09 Poland	249	83	6	7.22892
KU356856 ck/CH/SCYB/140913/25 China	273	91	8	8.79121
KU900739 QIA-03342/03 Korea	249	83	5	6.0241
KU900744 QIA-Q43/06 Korea	249	83	6	7.22892
KX185058 ck/CH/LGS/08I/16 China	249	83	5	6.0241
KX219791 ck/CH/LHLJ/07I/16 China	249	83	5	6.0241
KX219792 ck/CH/LGS/06I/16 China	249	83	4	4.81928
KX219794 ck/CH/LJS/101109/16 China	249	83	5	6.0241
KX219797 ck/CH/LXJ/02I/16 China	249	83	7	8.43373
KX219800 ck/CH/LSD/130611/16 China	249	83	4	4.81928
KX219801 ck/CH/LSD/120437/16 China	249	83	6	7.22892
KX236001 ck/CH/LSD/03I/16 China	249	83	6	7.22892
KX236007 ck/CH/LSD/100408/16 China	249	83	5	6.0241
KX236009 ck/CH/LSX/130132/16 China	249	83	5	6.0241
KX252772 ck/CH/LSHH/03II/16 China	249	83	7	8.43373
KX252777 ck/CH/LSD/07I/16 China	249	83	6	7.22892
KX252778 ck/CH/LJL/05I/16 China	249	83	5	6.0241
KX252779 ck/CH/LLN/06I/16 China	249	83	5	6.0241
KX252785 ck/CH/LSD/100311/16 China	249	83	6	7.22892
KX252787 ck/CH/LLN/131040/16/ China	249	83	4	4.81928
KX252789 ck/CH/LHLJ/090605/16 China	249	83	6	7.22892
KX259250 ck/CH/LJS/101113/16 China	249	83	5	6.0241
KX272465 AR251-15/14 Sudan	249	83	5	6.0241
KX275391 ck/CH/LHLJ/140927/16 China	249	83	6	7.22892
KX302862 ck/CH/LJS/101111/16 China	249	83	5	6.0241
KX364293 ck/CH/LJL/07III/16 China	249	83	6	7.22892
KX364299 ck/CH/LSD/101223/16 China	249	83	5	6.0241
KX375805 ck/CH/LJS/07V/16 China	249	83	5	6.0241
KY047602 gCoV/Ck/Pol/G052/16 Poland	249	83	5	6.0241
KY407556 gCoV/ck/Chi/I0114/14 China	249	83	5	6.0241
KY933089 1148-A/field/17 UK	249	83	6	7.22892
KY933090 L1148/vaccine/17 UK	249	83	6	7.22892
MG021194 gCoV/Ck/IT/624I/96 Italy	249	83	5	6.0241
MH539771 IBV/SES/15AB-01 Canada	249	83	7	8.43373
MH539772 IBV/SES/15SK-02 Canada	249	83	7	8.43373
MK032177 gCoV/ck/Chi/I0724/17 China	249	83	6	7.22892
MK032179 gCoV/ck/Chi/I0922/17 China	249	83	5	6.0241
MK032180 gCoV/ck/China/I0737/17 China	249	83	5	6.0241
MK032181 gCoV/ck/Chi/I0347/11 China	249	83	6	7.22892
MK574042 ck/CH/LHB/110615/19 China	249	83	6	7.22892
MK574043 ck/CH/LHB/110627/19 China	249	83	6	7.22892
MK581202 gCoV/Ck/Pol/80/89 Poland	249	83	4	4.81928
MK581203 gCoV/Ck/Pol/162/97 Poland	249	83	4	4.81928
MK581204 gCoV/Ck/Pol/255/97 Poland	249	83	5	6.0241
MK581205 gCoV/Ck/Pol/548/04 Poland	249	83	7	8.43373
MK581206 gCoV/Ck/Pol/195/12 Poland	249	83	5	6.0241
MK581207 gCoV/Ck/Pol/G103/16 Poland	249	83	5	6.0241
MK581208 gCoV/Ck/Pol/G225/17 Poland	249	83	5	6.0241
MK618759 K047-12/12 Korea	249	83	6	7.22892
MK728875 M41-CK/17 UK	249	83	7	8.43373
MK937830 M41/19 China	249	83	7	8.43373
MN548285 CR88 (4/91)/88 France	249	83	6	7.22892
MN548286 D1466/84 UK	249	83	5	6.0241
MN548288 Italy02/02 Italy	249	83	6	7.22892
MN548289 QX UK	249	83	6	7.22892
MN987231 IBV/ck/EGY-Monuf/USC-3/13 Egypt	249	83	6	7.22892
MT505388 CK/CH/SCMY/160315/20 China	249	83	7	8.43373
MT591566 CK/DE/IB80/16 Germany	249	83	6	7.22892
MW429061 IBV/M41/Y28 China	249	83	7	8.43373
MW429062 IBV/M41/N56 China	249	83	7	8.43373
MW446887 IBV/M41/Y192 China	249	83	7	8.43373
MW446888 IBV/M41/Y27 China	249	83	7	8.43373
MZ367369 IBV/Ck/Bel/4134_001/19 Belgium	249	83	5	6.0241
OM525802 D532/9/CH/05	249	83	5	6.0241
OM525803 D535/4/FR/05	249	83	6	7.22892
OM525804 D591/2/GR/05	249	83	10	12.0482
OM525805 D683/HU/06	249	83	6	7.22892
OM525806 D722/SK/06	249	83	6	7.22892
			Average=	6.84942
			SD=	1.17866

## Sheet: Nucleocapsid
Table S4j. Protein size in basepairs (bp), amino acids (aa), number of antigenic sites, and the ratio between antigenic sites and residues for the nucleocapsid gene of sequences of the QX dataset.
	Size (bp)	aa residues	# antigenic sites	Antigenic site/aa residue
FN430414 ITA/90254/05 Italy	1230	410	46	11.2195
FN430415 NGA/A116E7/06 Nigeria	1230	410	49	11.9512
HM245924 CQ04-1/04 China	1230	410	48	11.7073
HQ848267 GX-YL5/05 China	1230	410	46	11.2195
JQ088078 CK/SWE/065/8946/10 Sweden	1230	410	43	10.4878
KF377577 4/91 vaccine China	1230	410	44	10.7317
KF411041 CK/CH/LGX/091109/13 China	1230	410	44	10.7317
KJ135013 IBVUkr27/11 Ukraine	1230	410	50	12.1951
KJ425496 ck/CH/LHB/130573 China	1230	410	45	10.9756
KJ425497 ck/CH/LHB/130598/14 China	1230	410	44	10.7317
KJ425504 ck/CH/LHJL/091205 China	1230	410	49	11.9512
KJ435286 ck/CH/LSD/1112150 China	1230	410	49	11.9512
KP036502 ck/CH/LHLJ/140906 China	1230	410	44	10.7317
KP036503 ck/CH/LHB/121010 China	1230	410	44	10.7317
KP036504 ck/CH/LHB/130630 China	1230	410	44	10.7317
KP118880 ck/CH/LHB/130927/14 China	1230	410	44	10.7317
KP118881 ck/CH/LBJ/140413/14 China	1230	410	44	10.7317
KP118882 ck/CH/LBJ/140402/14 China	1230	410	44	10.7317
KP118883 ck/CH/LHB/121041 China	1227	409	44	10.7579
KP118884 ck/CH/LSD/110651/15 China	1230	410	44	10.7317
KP118885 ck/CH/LSD/110857/14 China	1230	410	45	10.9756
KP118886 ck/CH/LSD/111235/14 China	1230	410	45	10.9756
KP118887 ck/CH/LHB/140532/14 China	1230	410	44	10.7317
KP118888 ck/CH/LLN/130102/15 China	1230	410	44	10.7317
KP118891 ck/CH/LHLJ/111246/14 China	1230	410	44	10.7317
KP118892 ck/CH/LLN/120101 China	1230	410	44	10.7317
KP118893 ck/CH/LSD/110410/14 China	1230	410	44	10.7317
KP343691 ck/CH/LGX/130530 China	1230	410	45	10.9756
KP662631 ck/ZA/3665/11 South Africa	1230	410	49	11.9512
KR231009 B1648/84 Belgium	1230	410	45	10.9756
KR608272 LDT3-A/03 China	1230	410	46	11.2195
KR822424 TCoV/080385d/08 France	1230	410	48	11.7073
KT736032 ck/CHLDL150434-II/16 China	1230	410	47	11.4634
KT886454 gCoV/Ck/Pol/74/09 Poland	1230	410	46	11.2195
KU356856 ck/CH/SCYB/140913/25 China	1230	410	47	11.4634
KU900739 QIA-03342/03 Korea	1230	410	42	10.2439
KU900744 QIA-Q43/06 Korea	1230	410	48	11.7073
KX185058 ck/CH/LGS/08I/16 China	1230	410	44	10.7317
KX219791 ck/CH/LHLJ/07I/16 China	1230	410	45	10.9756
KX219792 ck/CH/LGS/06I/16 China	1230	410	44	10.7317
KX219794 ck/CH/LJS/101109/16 China	1230	410	43	10.4878
KX219797 ck/CH/LXJ/02I/16 China	1230	410	46	11.2195
KX219800 ck/CH/LSD/130611/16 China	1230	410	44	10.7317
KX219801 ck/CH/LSD/120437/16 China	1230	410	43	10.4878
KX236001 ck/CH/LSD/03I/16 China	1230	410	48	11.7073
KX236007 ck/CH/LSD/100408/16 China	1230	410	44	10.7317
KX236009 ck/CH/LSX/130132/16 China	1230	410	43	10.4878
KX252772 ck/CH/LSHH/03II/16 China	1230	410	43	10.4878
KX252777 ck/CH/LSD/07I/16 China	1230	410	43	10.4878
KX252778 ck/CH/LJL/05I/16 China	1230	410	42	10.2439
KX252779 ck/CH/LLN/06I/16 China	1230	410	45	10.9756
KX252785 ck/CH/LSD/100311/16 China	1230	410	42	10.2439
KX252787 ck/CH/LLN/131040/16/ China	1230	410	42	10.2439
KX252789 ck/CH/LHLJ/090605/16 China	1230	410	45	10.9756
KX259250 ck/CH/LJS/101113/16 China	1230	410	43	10.4878
KX272465 AR251-15/14 Sudan	1230	410	44	10.7317
KX275391 ck/CH/LHLJ/140927/16 China	1230	410	43	10.4878
KX302862 ck/CH/LJS/101111/16 China	1230	410	43	10.4878
KX364293 ck/CH/LJL/07III/16 China	1230	410	46	11.2195
KX364299 ck/CH/LSD/101223/16 China	1230	410	43	10.4878
KX375805 ck/CH/LJS/07V/16 China	1230	410	43	10.4878
KY047602 gCoV/Ck/Pol/G052/16 Poland	1230	410	43	10.4878
KY407556 gCoV/ck/Chi/I0114/14 China	1230	410	43	10.4878
KY933089 1148-A/field/17 UK	1230	410	43	10.4878
KY933090 L1148/vaccine/17 UK	1230	410	43	10.4878
MG021194 gCoV/Ck/IT/624I/96 Italy	1227	409	49	11.9804
MH539771 IBV/SES/15AB-01 Canada	1230	410	49	11.9512
MH539772 IBV/SES/15SK-02 Canada	1230	410	49	11.9512
MK032177 gCoV/ck/Chi/I0724/17 China	1230	410	44	10.7317
MK032179 gCoV/ck/Chi/I0922/17 China	1230	410	44	10.7317
MK032180 gCoV/ck/China/I0737/17 China	1230	410	44	10.7317
MK032181 gCoV/ck/Chi/I0347/11 China	1230	410	42	10.2439
MK574042 ck/CH/LHB/110615/19 China	1218	406	46	11.33
MK574043 ck/CH/LHB/110627/19 China	1218	406	46	11.33
MK581202 gCoV/Ck/Pol/80/89 Poland	1230	410	43	10.4878
MK581203 gCoV/Ck/Pol/162/97 Poland	1230	410	43	10.4878
MK581204 gCoV/Ck/Pol/255/97 Poland	1230	410	47	11.4634
MK581205 gCoV/Ck/Pol/548/04 Poland	1230	410	48	11.7073
MK581206 gCoV/Ck/Pol/195/12 Poland	1230	410	50	12.1951
MK581207 gCoV/Ck/Pol/G103/16 Poland	1230	410	43	10.4878
MK581208 gCoV/Ck/Pol/G225/17 Poland	1230	410	46	11.2195
MK618759 K047-12/12 Korea	1230	410	43	10.4878
MK728875 M41-CK/17 UK	1230	410	49	11.9512
MK937830 M41/19 China	1230	410	49	11.9512
MN548285 CR88 (4/91)/88 France	1230	410	48	11.7073
MN548286 D1466/84 UK	1230	410	46	11.2195
MN548288 Italy02/02 Italy	1230	410	46	11.2195
MN548289 QX UK	1230	410	43	10.4878
MN987231 IBV/ck/EGY-Monuf/USC-3/13 Egypt	1230	410	42	10.2439
MT505388 CK/CH/SCMY/160315/20 China	1230	410	46	11.2195
MT591566 CK/DE/IB80/16 Germany	1230	410	45	10.9756
MW429061 IBV/M41/Y28 China	1230	410	49	11.9512
MW429062 IBV/M41/N56 China	1230	410	49	11.9512
MW446887 IBV/M41/Y192 China	1230	410	49	11.9512
MW446888 IBV/M41/Y27 China	1230	410	49	11.9512
MZ367369 IBV/Ck/Bel/4134_001/19 Belgium	1230	410	44	10.7317
OM525802 D532/9/CH/05	1230	410	41	10
OM525803 D535/4/FR/05	1230	410	43	10.4878
OM525804 D591/2/GR/05	1230	410	46	11.2195
OM525805 D683/HU/06	1230	410	44	10.7317
OM525806 D722/SK/06	1230	410	44	10.7317
			Average=	10.9977
			SD=	0.556272
